# Supplementary material for: Seroprevalence and related risk factors of Brucella spp. in livestock and humans in Garbatula subcounty, Isiolo county, Kenya
Source: PLoS Negl Trop Dis. 2023 Oct 16;17(10):e0011682. doi: 10.1371/journal.pntd.0011682 (PMC10602376; doi:10.1371/journal.pntd.0011682)
Supplement: S1 Data — (XLSX) [file pntd.0011682.s001.xlsx]

## Sheet: anim_data
indiv_id	hh_id	anim_species	anim_sex	anim_age	retained_placenta	abortion_syndrome	location	herd_size	herd_size_gouped	new_animals	wildlife_interaction	betweenherd_breeding	bruc_result
1	hh_100	1	1	3	0	0	2	90	1	0	1	1	0
2	hh_100	4	2	2	NA	NA	2	90	1	0	1	1	0
3	hh_100	1	1	2	NA	NA	2	90	1	0	1	1	0
4	hh_100	4	1	3	0	0	2	90	1	0	1	1	0
5	hh_100	1	1	3	0	0	2	90	1	0	1	1	0
6	hh_100	1	1	3	0	0	2	90	1	0	1	1	0
7	hh_100	1	2	3	NA	NA	2	90	1	0	1	1	0
8	hh_100	4	2	2	NA	NA	2	90	1	0	1	1	0
9	hh_100	4	1	3	0	0	2	90	1	0	1	1	0
10	hh_100	4	2	2	NA	NA	2	90	1	0	1	1	0
11	hh_101	4	1	3	0	0	2	300	2	1	1	1	0
12	hh_101	4	2	3	NA	NA	2	300	2	1	1	1	0
13	hh_101	1	2	3	NA	NA	2	300	2	1	1	1	0
14	hh_101	1	1	3	0	0	2	300	2	1	1	1	0
15	hh_101	4	1	3	0	0	2	300	2	1	1	1	0
16	hh_101	4	1	3	0	0	2	300	2	1	1	1	0
17	hh_101	1	1	3	0	1	2	300	2	1	1	1	0
18	hh_101	4	1	3	0	0	2	300	2	1	1	1	0
19	hh_101	1	1	3	0	0	2	300	2	1	1	1	0
20	hh_101	1	2	2	NA	NA	2	300	2	1	1	1	0
21	hh_102	1	1	3	0	0	2	87	1	1	1	1	0
22	hh_102	4	1	3	0	0	2	87	1	1	1	1	0
23	hh_102	4	1	3	0	0	2	87	1	1	1	1	0
24	hh_102	1	2	3	NA	NA	2	87	1	1	1	1	0
25	hh_102	1	1	3	0	1	2	87	1	1	1	1	0
26	hh_102	1	1	3	0	0	2	87	1	1	1	1	0
27	hh_102	4	2	3	NA	NA	2	87	1	1	1	1	0
28	hh_102	4	1	3	0	0	2	87	1	1	1	1	0
29	hh_102	1	1	3	0	0	2	87	1	1	1	1	0
30	hh_102	4	1	3	0	0	2	87	1	1	1	1	0
31	hh_103	1	1	3	0	0	2	64	1	1	1	1	0
32	hh_103	1	1	3	0	1	2	64	1	1	1	1	0
33	hh_103	1	2	3	NA	NA	2	64	1	1	1	1	0
34	hh_103	4	1	2	NA	NA	2	64	1	1	1	1	0
35	hh_103	4	1	3	0	0	2	64	1	1	1	1	0
36	hh_103	1	1	3	0	0	2	64	1	1	1	1	0
37	hh_103	1	1	3	0	1	2	64	1	1	1	1	0
38	hh_103	4	1	3	0	0	2	64	1	1	1	1	0
39	hh_103	4	1	3	0	0	2	64	1	1	1	1	0
40	hh_103	4	2	3	NA	NA	2	64	1	1	1	1	0
41	hh_104	4	1	3	0	0	2	55	1	0	1	0	0
42	hh_104	1	1	3	0	1	2	55	1	0	1	0	0
43	hh_104	1	1	3	0	1	2	55	1	0	1	0	0
44	hh_104	4	1	3	0	1	2	55	1	0	1	0	1
45	hh_104	4	1	3	0	0	2	55	1	0	1	0	0
46	hh_104	1	1	3	0	0	2	55	1	0	1	0	0
47	hh_104	1	1	3	0	0	2	55	1	0	1	0	0
48	hh_104	4	1	3	0	0	2	55	1	0	1	0	0
49	hh_104	4	2	3	NA	NA	2	55	1	0	1	0	0
50	hh_104	1	2	3	NA	NA	2	55	1	0	1	0	0
51	hh_105	4	1	3	0	0	2	783	3	0	1	1	0
52	hh_105	1	1	3	0	0	2	783	3	0	1	1	1
53	hh_105	4	1	3	0	0	2	783	3	0	1	1	0
54	hh_105	4	1	3	0	0	2	783	3	0	1	1	0
55	hh_105	1	2	2	NA	NA	2	783	3	0	1	1	0
56	hh_105	1	2	2	NA	NA	2	783	3	0	1	1	0
57	hh_105	1	2	3	NA	NA	2	783	3	0	1	1	0
58	hh_105	1	1	2	NA	NA	2	783	3	0	1	1	0
59	hh_105	4	2	2	NA	NA	2	783	3	0	1	1	0
60	hh_105	4	1	3	0	1	2	783	3	0	1	1	0
61	hh_106	3	1	3	0	0	2	88	1	0	1	0	0
62	hh_106	3	1	3	0	1	2	88	1	0	1	0	0
63	hh_106	3	1	2	NA	NA	2	88	1	0	1	0	0
64	hh_106	3	1	3	0	0	2	88	1	0	1	0	1
65	hh_106	3	1	3	0	1	2	88	1	0	1	0	1
66	hh_107	4	1	3	0	0	2	96	1	0	1	1	0
67	hh_107	4	1	3	0	0	2	96	1	0	1	1	0
68	hh_107	4	2	3	NA	NA	2	96	1	0	1	1	0
69	hh_107	4	1	2	NA	NA	2	96	1	0	1	1	0
70	hh_107	1	2	3	NA	NA	2	96	1	0	1	1	0
71	hh_107	1	1	2	NA	NA	2	96	1	0	1	1	0
72	hh_107	1	1	3	0	0	2	96	1	0	1	1	0
73	hh_107	1	1	3	0	0	2	96	1	0	1	1	0
74	hh_107	4	2	3	NA	NA	2	96	1	0	1	1	0
75	hh_107	1	1	3	0	1	2	96	1	0	1	1	0
76	hh_108	3	1	3	0	0	2	33	1	1	1	1	0
77	hh_108	3	1	3	0	0	2	33	1	1	1	1	0
78	hh_108	3	1	3	0	0	2	33	1	1	1	1	0
79	hh_108	3	1	3	0	1	2	33	1	1	1	1	0
80	hh_108	3	1	3	0	1	2	33	1	1	1	1	1
81	hh_109	4	1	3	0	0	2	123	1	1	1	1	0
82	hh_109	4	1	2	NA	NA	2	123	1	1	1	1	0
83	hh_109	4	1	3	0	0	2	123	1	1	1	1	0
84	hh_109	4	1	3	0	0	2	123	1	1	1	1	0
85	hh_109	1	2	3	NA	NA	2	123	1	1	1	1	0
86	hh_109	1	1	3	0	0	2	123	1	1	1	1	0
87	hh_109	1	1	3	0	0	2	123	1	1	1	1	0
88	hh_109	1	1	3	0	0	2	123	1	1	1	1	0
89	hh_109	4	2	3	NA	NA	2	123	1	1	1	1	0
90	hh_109	1	1	3	0	1	2	123	1	1	1	1	0
91	hh_110	1	1	3	0	0	2	85	1	1	1	1	0
92	hh_110	4	2	3	NA	NA	2	85	1	1	1	1	0
93	hh_110	1	1	3	0	1	2	85	1	1	1	1	0
94	hh_110	4	1	3	0	0	2	85	1	1	1	1	0
95	hh_110	1	1	3	0	0	2	85	1	1	1	1	0
96	hh_110	1	1	3	0	0	2	85	1	1	1	1	1
97	hh_110	4	1	3	0	0	2	85	1	1	1	1	0
98	hh_110	4	1	3	0	0	2	85	1	1	1	1	0
99	hh_110	1	2	3	NA	NA	2	85	1	1	1	1	0
100	hh_110	1	1	2	NA	NA	2	85	1	1	1	1	0
101	hh_110	4	1	3	0	0	2	85	1	1	1	1	0
102	hh_110	1	2	3	NA	NA	2	85	1	1	1	1	0
103	hh_110	1	1	3	0	0	2	85	1	1	1	1	0
104	hh_110	1	1	3	0	0	2	85	1	1	1	1	1
105	hh_110	1	1	3	0	1	2	85	1	1	1	1	0
106	hh_111	1	2	3	NA	NA	2	88	1	0	1	1	1
107	hh_111	1	1	3	0	1	2	88	1	0	1	1	0
108	hh_111	4	1	3	0	0	2	88	1	0	1	1	0
109	hh_111	4	2	3	NA	NA	2	88	1	0	1	1	0
110	hh_111	4	1	3	0	0	2	88	1	0	1	1	0
111	hh_111	4	1	3	0	0	2	88	1	0	1	1	0
112	hh_111	4	1	3	0	0	2	88	1	0	1	1	0
113	hh_111	1	1	3	0	1	2	88	1	0	1	1	1
114	hh_111	1	1	3	0	0	2	88	1	0	1	1	1
115	hh_111	1	1	3	0	0	2	88	1	0	1	1	0
116	hh_112	1	1	3	0	0	2	99	1	1	1	1	0
117	hh_112	1	1	3	0	0	2	99	1	1	1	1	1
118	hh_112	4	1	3	0	0	2	99	1	1	1	1	1
119	hh_112	4	1	3	0	0	2	99	1	1	1	1	0
120	hh_112	4	2	3	NA	NA	2	99	1	1	1	1	1
121	hh_112	4	1	3	0	0	2	99	1	1	1	1	0
122	hh_112	1	1	3	0	1	2	99	1	1	1	1	1
123	hh_112	1	1	3	0	1	2	99	1	1	1	1	0
124	hh_112	4	2	3	NA	NA	2	99	1	1	1	1	0
125	hh_112	1	2	3	NA	NA	2	99	1	1	1	1	0
126	hh_113	1	2	3	NA	NA	2	112	1	0	1	0	0
127	hh_113	1	1	3	0	1	2	112	1	0	1	0	0
128	hh_113	1	1	3	0	0	2	112	1	0	1	0	0
129	hh_113	1	1	3	0	0	2	112	1	0	1	0	1
130	hh_113	4	2	3	NA	NA	2	112	1	0	1	0	0
131	hh_113	4	1	3	0	0	2	112	1	0	1	0	0
132	hh_113	4	1	3	0	0	2	112	1	0	1	0	0
133	hh_113	4	1	3	0	1	2	112	1	0	1	0	0
134	hh_113	1	1	3	0	1	2	112	1	0	1	0	0
135	hh_113	4	2	3	NA	NA	2	112	1	0	1	0	0
136	hh_114	4	1	3	0	0	2	400	2	1	1	1	1
137	hh_114	4	2	3	NA	NA	2	400	2	1	1	1	0
138	hh_114	4	1	3	0	0	2	400	2	1	1	1	0
139	hh_114	1	1	2	NA	NA	2	400	2	1	1	1	0
140	hh_114	1	1	3	0	0	2	400	2	1	1	1	0
141	hh_114	1	2	2	NA	NA	2	400	2	1	1	1	0
142	hh_114	4	2	3	NA	NA	2	400	2	1	1	1	0
143	hh_114	1	2	3	NA	NA	2	400	2	1	1	1	0
144	hh_114	1	2	3	NA	NA	2	400	2	1	1	1	0
145	hh_114	4	1	3	1	1	2	400	2	1	1	1	0
146	hh_115	3	1	3	0	0	2	352	2	1	1	1	0
147	hh_115	1	1	3	0	0	2	352	2	1	1	1	0
148	hh_115	3	1	3	0	0	2	352	2	1	1	1	0
149	hh_115	1	1	3	0	1	2	352	2	1	1	1	0
150	hh_115	4	1	3	0	0	2	352	2	1	1	1	0
151	hh_115	3	1	3	0	0	2	352	2	1	1	1	0
152	hh_115	3	2	1	NA	NA	2	352	2	1	1	1	0
153	hh_115	4	2	3	NA	NA	2	352	2	1	1	1	0
154	hh_115	4	1	3	0	0	2	352	2	1	1	1	0
155	hh_115	1	1	3	0	1	2	352	2	1	1	1	0
156	hh_115	1	1	3	0	1	2	352	2	1	1	1	0
157	hh_115	3	1	3	0	0	2	352	2	1	1	1	0
158	hh_115	4	2	3	NA	NA	2	352	2	1	1	1	0
159	hh_115	1	1	3	0	1	2	352	2	1	1	1	1
160	hh_116	3	1	1	NA	NA	2	80	1	1	1	1	0
161	hh_116	3	2	1	NA	NA	2	80	1	1	1	1	0
162	hh_116	3	2	1	NA	NA	2	80	1	1	1	1	0
163	hh_116	3	1	2	NA	NA	2	80	1	1	1	1	0
164	hh_116	3	1	3	0	0	2	80	1	1	1	1	0
165	hh_117	4	1	3	0	0	2	764	3	0	1	0	0
166	hh_117	1	1	3	0	0	2	764	3	0	1	0	0
167	hh_117	2	1	3	0	0	2	764	3	0	1	0	0
168	hh_117	1	1	3	0	0	2	764	3	0	1	0	0
169	hh_117	2	1	3	0	0	2	764	3	0	1	0	0
170	hh_117	1	1	3	1	1	2	764	3	0	1	0	0
171	hh_117	2	1	3	0	0	2	764	3	0	1	0	0
172	hh_117	2	1	3	0	0	2	764	3	0	1	0	0
173	hh_117	1	1	3	0	1	2	764	3	0	1	0	0
174	hh_117	1	1	3	0	0	2	764	3	0	1	0	0
175	hh_117	2	1	3	0	0	2	764	3	0	1	0	0
176	hh_117	4	2	3	NA	NA	2	764	3	0	1	0	0
177	hh_117	4	1	3	0	0	2	764	3	0	1	0	0
178	hh_117	4	1	3	0	0	2	764	3	0	1	0	0
179	hh_117	4	1	3	0	1	2	764	3	0	1	0	0
180	hh_118	1	1	3	1	0	2	103	1	0	1	0	0
181	hh_118	1	1	3	0	0	2	103	1	0	1	0	0
182	hh_118	4	1	3	0	0	2	103	1	0	1	0	0
183	hh_118	4	1	3	0	0	2	103	1	0	1	0	0
184	hh_118	1	1	3	0	1	2	103	1	0	1	0	1
185	hh_118	1	2	3	NA	NA	2	103	1	0	1	0	0
186	hh_118	4	1	2	NA	NA	2	103	1	0	1	0	0
187	hh_118	4	1	3	0	0	2	103	1	0	1	0	0
188	hh_118	4	1	3	0	0	2	103	1	0	1	0	0
189	hh_118	1	2	3	NA	NA	2	103	1	0	1	0	0
190	hh_119	1	1	3	0	1	2	830	3	1	1	1	0
191	hh_119	4	2	3	NA	NA	2	830	3	1	1	1	0
192	hh_119	4	1	3	0	0	2	830	3	1	1	1	0
193	hh_119	4	1	3	0	0	2	830	3	1	1	1	0
194	hh_119	4	1	3	0	0	2	830	3	1	1	1	0
195	hh_119	1	2	3	NA	NA	2	830	3	1	1	1	0
196	hh_119	4	1	3	0	0	2	830	3	1	1	1	0
197	hh_119	1	1	3	0	0	2	830	3	1	1	1	0
198	hh_119	1	1	3	0	0	2	830	3	1	1	1	0
199	hh_119	1	1	3	0	1	2	830	3	1	1	1	0
200	hh_120	4	2	3	NA	NA	2	466	3	0	1	0	0
201	hh_120	1	1	3	1	1	2	466	3	0	1	0	0
202	hh_120	1	1	3	0	0	2	466	3	0	1	0	0
203	hh_120	1	1	3	0	0	2	466	3	0	1	0	1
204	hh_120	1	1	3	0	0	2	466	3	0	1	0	1
205	hh_120	4	1	3	0	0	2	466	3	0	1	0	0
206	hh_120	4	1	3	0	0	2	466	3	0	1	0	0
207	hh_120	1	1	3	0	0	2	466	3	0	1	0	0
208	hh_120	4	1	3	0	0	2	466	3	0	1	0	0
209	hh_120	4	1	3	0	0	2	466	3	0	1	0	0
210	hh_121	1	2	3	NA	NA	2	350	2	1	1	1	0
211	hh_121	4	1	3	0	0	2	350	2	1	1	1	0
212	hh_121	4	1	3	0	0	2	350	2	1	1	1	0
213	hh_121	4	1	3	0	0	2	350	2	1	1	1	0
214	hh_121	4	1	3	0	0	2	350	2	1	1	1	0
215	hh_121	1	1	2	NA	NA	2	350	2	1	1	1	0
216	hh_121	1	1	3	1	1	2	350	2	1	1	1	0
217	hh_121	1	2	3	NA	NA	2	350	2	1	1	1	0
218	hh_121	1	1	3	1	1	2	350	2	1	1	1	0
219	hh_121	4	1	3	0	0	2	350	2	1	1	1	0
220	hh_122	1	1	3	0	0	2	45	1	1	0	1	0
221	hh_122	1	1	3	0	0	2	45	1	1	0	1	1
222	hh_122	4	1	2	NA	NA	2	45	1	1	0	1	0
223	hh_122	4	2	3	NA	NA	2	45	1	1	0	1	0
224	hh_122	4	1	3	0	0	2	45	1	1	0	1	0
225	hh_122	1	1	3	0	0	2	45	1	1	0	1	0
226	hh_122	4	1	2	NA	NA	2	45	1	1	0	1	0
227	hh_122	1	2	3	NA	NA	2	45	1	1	0	1	0
228	hh_122	1	1	3	0	1	2	45	1	1	0	1	0
229	hh_122	4	1	3	0	0	2	45	1	1	0	1	0
230	hh_123	1	2	3	NA	NA	2	85	1	1	1	1	0
231	hh_123	1	1	3	0	1	2	85	1	1	1	1	0
232	hh_123	1	1	3	0	0	2	85	1	1	1	1	0
233	hh_123	1	1	3	0	0	2	85	1	1	1	1	0
234	hh_123	4	1	3	0	0	2	85	1	1	1	1	0
235	hh_123	4	1	2	NA	NA	2	85	1	1	1	1	0
236	hh_123	4	1	3	0	0	2	85	1	1	1	1	0
237	hh_123	1	1	3	0	1	2	85	1	1	1	1	0
238	hh_123	4	2	3	NA	NA	2	85	1	1	1	1	0
239	hh_123	4	1	3	0	0	2	85	1	1	1	1	0
240	hh_124	1	1	2	NA	NA	2	12	1	0	0	1	0
241	hh_124	1	1	3	0	1	2	12	1	0	0	1	0
242	hh_124	1	2	3	NA	NA	2	12	1	0	0	1	0
243	hh_124	1	1	3	0	0	2	12	1	0	0	1	0
244	hh_124	1	2	3	NA	NA	2	12	1	0	0	1	0
245	hh_125	1	1	3	0	0	2	14	1	1	1	1	0
246	hh_125	1	2	2	NA	NA	2	14	1	1	1	1	0
247	hh_125	1	1	3	0	0	2	14	1	1	1	1	0
248	hh_125	1	1	3	0	0	2	14	1	1	1	1	0
249	hh_125	1	1	3	0	0	2	14	1	1	1	1	0
250	hh_126	1	1	3	0	0	2	28	1	0	1	1	0
251	hh_126	1	1	2	NA	NA	2	28	1	0	1	1	0
252	hh_126	1	1	3	0	0	2	28	1	0	1	1	0
253	hh_126	1	2	2	NA	NA	2	28	1	0	1	1	0
254	hh_126	1	1	3	0	0	2	28	1	0	1	1	0
255	hh_127	1	2	3	NA	NA	2	326	2	0	0	1	1
256	hh_127	1	1	3	0	1	2	326	2	0	0	1	0
257	hh_127	1	1	3	0	0	2	326	2	0	0	1	0
258	hh_127	1	1	3	0	0	2	326	2	0	0	1	1
259	hh_127	4	1	3	0	0	2	326	2	0	0	1	0
260	hh_127	4	1	3	0	0	2	326	2	0	0	1	0
261	hh_127	4	1	3	0	0	2	326	2	0	0	1	0
262	hh_127	1	1	3	0	1	2	326	2	0	0	1	0
263	hh_127	4	2	3	NA	NA	2	326	2	0	0	1	0
264	hh_127	4	1	3	0	0	2	326	2	0	0	1	0
265	hh_128	1	1	3	0	0	2	116	1	0	1	0	0
266	hh_128	1	1	3	0	0	2	116	1	0	1	0	0
267	hh_128	4	1	3	0	0	2	116	1	0	1	0	0
268	hh_128	1	2	3	NA	NA	2	116	1	0	1	0	0
269	hh_128	4	1	3	0	0	2	116	1	0	1	0	0
270	hh_128	4	1	3	0	0	2	116	1	0	1	0	0
271	hh_128	1	1	3	0	0	2	116	1	0	1	0	0
272	hh_128	4	1	3	0	0	2	116	1	0	1	0	0
273	hh_128	4	2	3	NA	NA	2	116	1	0	1	0	0
274	hh_128	1	1	2	NA	NA	2	116	1	0	1	0	0
275	hh_129	1	1	3	0	1	2	218	2	0	1	0	0
276	hh_129	4	1	3	0	0	2	218	2	0	1	0	0
277	hh_129	4	2	3	NA	NA	2	218	2	0	1	0	0
278	hh_129	4	1	3	0	0	2	218	2	0	1	0	1
279	hh_129	1	1	3	0	1	2	218	2	0	1	0	0
280	hh_129	4	1	3	0	0	2	218	2	0	1	0	0
281	hh_129	4	1	3	0	0	2	218	2	0	1	0	0
282	hh_129	1	1	3	0	0	2	218	2	0	1	0	1
283	hh_129	1	2	3	NA	NA	2	218	2	0	1	0	1
284	hh_129	1	1	3	0	0	2	218	2	0	1	0	0
285	hh_13	2	1	3	1	0	1	244	2	0	1	0	0
286	hh_13	2	1	3	0	1	1	244	2	0	1	0	1
287	hh_13	4	1	3	0	0	1	244	2	0	1	0	0
288	hh_13	2	2	1	NA	NA	1	244	2	0	1	0	0
289	hh_13	2	1	1	NA	NA	1	244	2	0	1	0	0
290	hh_13	2	1	3	0	0	1	244	2	0	1	0	1
291	hh_13	1	1	3	0	0	1	244	2	0	1	0	0
292	hh_13	1	1	3	0	0	1	244	2	0	1	0	0
293	hh_13	1	1	3	1	0	1	244	2	0	1	0	0
294	hh_13	4	1	3	0	0	1	244	2	0	1	0	0
295	hh_13	4	1	3	0	0	1	244	2	0	1	0	0
296	hh_13	1	2	3	NA	NA	1	244	2	0	1	0	0
297	hh_13	1	1	3	0	0	1	244	2	0	1	0	0
298	hh_13	4	2	3	NA	NA	1	244	2	0	1	0	0
299	hh_13	4	1	3	0	0	1	244	2	0	1	0	0
300	hh_130	1	1	3	0	0	2	15	1	0	0	1	0
301	hh_130	4	1	3	0	0	2	15	1	0	0	1	0
302	hh_130	1	1	1	NA	NA	2	15	1	0	0	1	0
303	hh_130	4	1	1	NA	NA	2	15	1	0	0	1	0
304	hh_130	1	1	3	0	0	2	15	1	0	0	1	0
305	hh_130	1	1	3	0	0	2	15	1	0	0	1	0
306	hh_130	4	1	1	NA	NA	2	15	1	0	0	1	0
307	hh_130	1	1	1	NA	NA	2	15	1	0	0	1	0
308	hh_130	4	1	3	0	0	2	15	1	0	0	1	0
309	hh_131	1	1	3	0	1	2	26	1	0	0	1	1
310	hh_131	1	2	3	NA	NA	2	26	1	0	0	1	0
311	hh_131	1	1	3	0	0	2	26	1	0	0	1	0
312	hh_131	1	2	2	NA	NA	2	26	1	0	0	1	0
313	hh_131	1	1	3	1	1	2	26	1	0	0	1	0
314	hh_132	1	1	3	0	1	2	38	1	1	1	1	0
315	hh_132	1	2	3	NA	NA	2	38	1	1	1	1	0
316	hh_132	4	1	3	0	1	2	38	1	1	1	1	0
317	hh_132	1	1	3	0	0	2	38	1	1	1	1	1
318	hh_132	1	1	3	1	0	2	38	1	1	1	1	0
319	hh_132	1	1	3	0	0	2	38	1	1	1	1	0
320	hh_132	4	1	2	NA	NA	2	38	1	1	1	1	0
321	hh_132	4	1	3	0	0	2	38	1	1	1	1	0
322	hh_132	4	1	2	NA	NA	2	38	1	1	1	1	0
323	hh_132	4	1	3	0	0	2	38	1	1	1	1	0
324	hh_133	1	1	3	0	0	2	100	1	1	1	1	0
325	hh_133	1	1	3	0	0	2	100	1	1	1	1	0
326	hh_133	4	2	3	NA	NA	2	100	1	1	1	1	0
327	hh_133	1	1	3	0	0	2	100	1	1	1	1	0
328	hh_133	4	1	3	0	0	2	100	1	1	1	1	0
329	hh_133	1	2	3	NA	NA	2	100	1	1	1	1	0
330	hh_133	4	1	3	0	0	2	100	1	1	1	1	0
331	hh_133	4	1	3	0	0	2	100	1	1	1	1	0
332	hh_133	1	1	3	0	0	2	100	1	1	1	1	0
333	hh_133	4	1	3	0	0	2	100	1	1	1	1	0
334	hh_134	4	1	3	0	0	2	122	1	0	1	1	0
335	hh_134	4	1	3	0	0	2	122	1	0	1	1	0
336	hh_134	1	2	2	NA	NA	2	122	1	0	1	1	0
337	hh_134	1	1	3	0	0	2	122	1	0	1	1	0
338	hh_134	1	1	3	0	0	2	122	1	0	1	1	1
339	hh_134	1	1	3	0	0	2	122	1	0	1	1	0
340	hh_134	4	1	3	0	0	2	122	1	0	1	1	0
341	hh_134	4	1	3	0	0	2	122	1	0	1	1	0
342	hh_134	1	1	3	0	0	2	122	1	0	1	1	0
343	hh_134	4	1	3	0	0	2	122	1	0	1	1	0
344	hh_135	1	2	2	NA	NA	2	8	1	0	1	1	0
345	hh_135	1	1	3	0	1	2	8	1	0	1	1	0
346	hh_135	1	1	3	0	0	2	8	1	0	1	1	0
347	hh_135	1	2	2	NA	NA	2	8	1	0	1	1	0
348	hh_135	1	1	2	NA	NA	2	8	1	0	1	1	0
349	hh_136	1	1	3	0	0	2	38	1	0	0	1	0
350	hh_136	4	1	2	NA	NA	2	38	1	0	0	1	0
351	hh_136	4	2	2	NA	NA	2	38	1	0	0	1	0
352	hh_136	1	1	2	NA	NA	2	38	1	0	0	1	0
353	hh_136	1	1	3	0	0	2	38	1	0	0	1	0
354	hh_136	1	2	2	NA	NA	2	38	1	0	0	1	0
355	hh_136	4	1	3	0	1	2	38	1	0	0	1	0
356	hh_136	4	1	3	0	0	2	38	1	0	0	1	0
357	hh_136	4	1	3	0	0	2	38	1	0	0	1	0
358	hh_136	1	1	2	NA	NA	2	38	1	0	0	1	0
359	hh_137	1	1	3	0	0	2	18	1	0	1	0	0
360	hh_137	4	2	2	NA	NA	2	18	1	0	1	0	0
361	hh_137	4	1	3	0	0	2	18	1	0	1	0	0
362	hh_137	4	1	2	NA	NA	2	18	1	0	1	0	0
363	hh_137	1	2	2	NA	NA	2	18	1	0	1	0	0
364	hh_137	4	1	3	0	0	2	18	1	0	1	0	0
365	hh_137	1	2	3	NA	NA	2	18	1	0	1	0	0
366	hh_137	4	2	2	NA	NA	2	18	1	0	1	0	0
367	hh_137	1	2	3	NA	NA	2	18	1	0	1	0	0
368	hh_137	1	1	3	0	1	2	18	1	0	1	0	0
369	hh_138	4	1	3	0	1	2	212	2	0	1	0	0
370	hh_138	4	2	2	NA	NA	2	212	2	0	1	0	0
371	hh_138	1	1	3	0	0	2	212	2	0	1	0	0
372	hh_138	4	2	2	NA	NA	2	212	2	0	1	0	0
373	hh_138	4	1	3	0	0	2	212	2	0	1	0	0
374	hh_138	1	1	3	0	1	2	212	2	0	1	0	0
375	hh_138	4	1	3	0	0	2	212	2	0	1	0	0
376	hh_138	1	1	3	0	0	2	212	2	0	1	0	0
377	hh_138	1	1	3	0	0	2	212	2	0	1	0	1
378	hh_138	1	1	2	NA	NA	2	212	2	0	1	0	0
379	hh_139	4	2	2	NA	NA	2	39	1	0	0	1	0
380	hh_139	1	2	2	NA	NA	2	39	1	0	0	1	0
381	hh_139	4	1	3	0	0	2	39	1	0	0	1	1
382	hh_139	4	1	3	0	0	2	39	1	0	0	1	0
383	hh_139	1	1	3	0	0	2	39	1	0	0	1	0
384	hh_139	1	1	2	NA	NA	2	39	1	0	0	1	1
385	hh_139	1	2	3	NA	NA	2	39	1	0	0	1	0
386	hh_139	4	1	3	0	0	2	39	1	0	0	1	0
387	hh_139	1	1	2	NA	NA	2	39	1	0	0	1	0
388	hh_139	4	1	3	0	0	2	39	1	0	0	1	0
389	hh_14	2	2	1	NA	NA	1	200	1	0	1	0	0
390	hh_14	2	2	1	NA	NA	1	200	1	0	1	0	0
391	hh_140	1	1	3	0	0	2	39	1	0	1	1	0
392	hh_140	1	1	2	NA	NA	2	39	1	0	1	1	0
393	hh_140	1	1	3	0	0	2	39	1	0	1	1	0
394	hh_140	1	1	3	0	0	2	39	1	0	1	1	0
395	hh_140	1	2	2	NA	NA	2	39	1	0	1	1	0
396	hh_141	1	1	3	0	1	2	230	2	0	1	1	0
397	hh_141	4	1	3	0	0	2	230	2	0	1	1	0
398	hh_141	1	1	3	0	0	2	230	2	0	1	1	0
399	hh_141	4	1	3	0	0	2	230	2	0	1	1	0
400	hh_141	1	1	3	0	0	2	230	2	0	1	1	0
401	hh_141	1	1	3	0	1	2	230	2	0	1	1	1
402	hh_141	4	2	3	NA	NA	2	230	2	0	1	1	0
403	hh_141	4	1	3	0	0	2	230	2	0	1	1	0
404	hh_141	1	2	3	NA	NA	2	230	2	0	1	1	0
405	hh_141	4	1	3	0	0	2	230	2	0	1	1	0
406	hh_142	3	1	3	0	0	2	35	1	0	1	0	0
407	hh_142	3	1	3	0	0	2	35	1	0	1	0	1
408	hh_142	3	1	3	0	0	2	35	1	0	1	0	0
409	hh_142	3	1	3	0	0	2	35	1	0	1	0	0
410	hh_142	3	1	3	0	0	2	35	1	0	1	0	0
411	hh_143	4	1	3	0	0	3	670	3	1	1	0	0
412	hh_143	1	1	3	0	1	3	670	3	1	1	0	1
413	hh_143	1	1	3	0	1	3	670	3	1	1	0	0
414	hh_143	4	1	3	0	0	3	670	3	1	1	0	0
415	hh_143	4	1	3	0	0	3	670	3	1	1	0	0
416	hh_143	1	1	3	0	0	3	670	3	1	1	0	0
417	hh_143	1	2	3	NA	NA	3	670	3	1	1	0	0
418	hh_143	4	1	3	0	0	3	670	3	1	1	0	0
419	hh_143	4	2	3	NA	NA	3	670	3	1	1	0	0
420	hh_143	1	1	3	0	0	3	670	3	1	1	0	0
421	hh_144	1	1	3	0	0	3	178	1	0	1	0	0
422	hh_144	2	1	3	0	0	3	178	1	0	1	0	0
423	hh_144	1	1	3	0	1	3	178	1	0	1	0	0
424	hh_144	4	2	3	NA	NA	3	178	1	0	1	0	0
425	hh_144	4	1	3	0	0	3	178	1	0	1	0	0
426	hh_144	4	1	3	0	0	3	178	1	0	1	0	0
427	hh_144	1	1	3	0	0	3	178	1	0	1	0	0
428	hh_144	1	2	3	NA	NA	3	178	1	0	1	0	0
429	hh_144	2	1	3	0	1	3	178	1	0	1	0	1
430	hh_144	4	1	3	0	0	3	178	1	0	1	0	0
431	hh_144	2	2	3	NA	NA	3	178	1	0	1	0	0
432	hh_144	1	1	3	0	1	3	178	1	0	1	0	0
433	hh_144	2	1	3	0	0	3	178	1	0	1	0	0
434	hh_144	4	1	3	0	1	3	178	1	0	1	0	0
435	hh_144	2	1	2	NA	NA	3	178	1	0	1	0	0
436	hh_145	2	1	3	0	0	3	220	2	0	1	0	1
437	hh_145	2	1	3	0	1	3	220	2	0	1	0	1
438	hh_145	2	1	1	NA	NA	3	220	2	0	1	0	0
439	hh_145	2	1	3	0	1	3	220	2	0	1	0	0
440	hh_145	2	1	3	0	0	3	220	2	0	1	0	0
441	hh_146	4	1	3	1	1	3	250	2	1	1	0	0
442	hh_146	4	1	3	0	0	3	250	2	1	1	0	0
443	hh_146	4	1	3	0	0	3	250	2	1	1	0	0
444	hh_146	1	1	3	0	1	3	250	2	1	1	0	0
445	hh_146	1	1	3	1	1	3	250	2	1	1	0	0
446	hh_146	4	1	3	0	0	3	250	2	1	1	0	0
447	hh_146	1	1	3	0	1	3	250	2	1	1	0	0
448	hh_146	1	1	3	0	1	3	250	2	1	1	0	0
449	hh_146	4	2	3	NA	NA	3	250	2	1	1	0	0
450	hh_146	1	2	3	NA	NA	3	250	2	1	1	0	0
451	hh_147	2	1	1	NA	NA	3	420	3	0	1	0	0
452	hh_147	2	1	1	NA	NA	3	420	3	0	1	0	0
453	hh_147	4	1	3	0	0	3	420	3	0	1	0	0
454	hh_147	1	1	3	0	1	3	420	3	0	1	0	0
455	hh_147	4	1	3	1	1	3	420	3	0	1	0	0
456	hh_147	1	2	3	NA	NA	3	420	3	0	1	0	0
457	hh_147	1	1	3	1	1	3	420	3	0	1	0	0
458	hh_147	4	2	3	NA	NA	3	420	3	0	1	0	0
459	hh_147	2	1	1	NA	NA	3	420	3	0	1	0	0
460	hh_147	1	1	3	1	1	3	420	3	0	1	0	0
461	hh_147	2	1	1	NA	NA	3	420	3	0	1	0	0
462	hh_147	4	2	3	NA	NA	3	420	3	0	1	0	0
463	hh_147	2	1	1	NA	NA	3	420	3	0	1	0	0
464	hh_147	4	1	3	0	0	3	420	3	0	1	0	0
465	hh_147	1	1	3	1	1	3	420	3	0	1	0	0
466	hh_148	1	1	3	0	1	2	136	1	1	1	1	0
467	hh_148	1	1	3	0	1	2	136	1	1	1	1	0
468	hh_148	4	1	3	0	1	2	136	1	1	1	1	0
469	hh_148	4	2	3	NA	NA	2	136	1	1	1	1	0
470	hh_148	1	1	2	NA	NA	2	136	1	1	1	1	0
471	hh_148	4	2	2	NA	NA	2	136	1	1	1	1	0
472	hh_148	4	1	2	NA	NA	2	136	1	1	1	1	0
473	hh_148	1	2	2	NA	NA	2	136	1	1	1	1	0
474	hh_148	1	1	3	0	0	2	136	1	1	1	1	0
475	hh_148	4	1	2	NA	NA	2	136	1	1	1	1	0
476	hh_149	1	1	3	0	0	2	78	1	1	1	1	0
477	hh_149	1	1	3	0	0	2	78	1	1	1	1	0
478	hh_149	1	2	3	NA	NA	2	78	1	1	1	1	0
479	hh_149	4	2	2	NA	NA	2	78	1	1	1	1	0
480	hh_149	4	1	3	0	0	2	78	1	1	1	1	0
481	hh_149	4	1	3	0	0	2	78	1	1	1	1	1
482	hh_149	4	1	3	0	0	2	78	1	1	1	1	0
483	hh_149	1	1	3	0	0	2	78	1	1	1	1	0
484	hh_149	4	2	3	NA	NA	2	78	1	1	1	1	0
485	hh_149	1	1	3	0	0	2	78	1	1	1	1	0
486	hh_15	4	1	3	0	0	1	150	1	0	1	1	0
487	hh_150	2	1	3	0	1	2	57	1	1	1	1	0
488	hh_150	2	2	2	NA	NA	2	57	1	1	1	1	0
489	hh_150	2	1	3	0	0	2	57	1	1	1	1	0
490	hh_150	2	1	3	1	1	2	57	1	1	1	1	0
491	hh_150	2	1	2	NA	NA	2	57	1	1	1	1	0
492	hh_151	1	1	3	0	1	2	241	2	0	1	1	0
493	hh_151	1	1	3	0	1	2	241	2	0	1	1	1
494	hh_151	1	1	3	0	1	2	241	2	0	1	1	0
495	hh_151	1	2	3	NA	NA	2	241	2	0	1	1	0
496	hh_151	1	1	3	0	0	2	241	2	0	1	1	0
497	hh_151	4	1	3	0	1	2	241	2	0	1	1	0
498	hh_151	4	1	3	0	1	2	241	2	0	1	1	0
499	hh_151	4	1	3	0	1	2	241	2	0	1	1	0
500	hh_151	4	1	3	0	0	2	241	2	0	1	1	0
501	hh_151	4	1	3	0	0	2	241	2	0	1	1	0
502	hh_152	1	1	3	0	1	2	66	1	0	1	1	0
503	hh_152	4	1	2	NA	NA	2	66	1	0	1	1	0
504	hh_152	1	2	3	NA	NA	2	66	1	0	1	1	0
505	hh_152	1	1	3	0	0	2	66	1	0	1	1	0
506	hh_152	4	1	3	0	0	2	66	1	0	1	1	0
507	hh_152	4	1	3	0	0	2	66	1	0	1	1	0
508	hh_152	4	1	3	0	0	2	66	1	0	1	1	1
509	hh_152	1	1	3	0	0	2	66	1	0	1	1	0
510	hh_152	4	1	3	0	1	2	66	1	0	1	1	0
511	hh_152	1	1	3	0	1	2	66	1	0	1	1	0
512	hh_153	4	1	3	0	0	2	21	1	0	0	0	0
513	hh_153	4	1	3	0	0	2	21	1	0	0	0	0
514	hh_153	1	1	3	0	0	2	21	1	0	0	0	0
515	hh_153	1	1	3	0	0	2	21	1	0	0	0	0
516	hh_153	4	1	3	0	0	2	21	1	0	0	0	0
517	hh_153	4	2	2	NA	NA	2	21	1	0	0	0	0
518	hh_153	4	1	3	0	0	2	21	1	0	0	0	0
519	hh_153	1	1	3	0	0	2	21	1	0	0	0	0
520	hh_153	1	1	3	0	0	2	21	1	0	0	0	0
521	hh_153	1	1	3	0	0	2	21	1	0	0	0	0
522	hh_154	1	2	2	NA	NA	2	52	1	0	1	1	0
523	hh_154	1	1	2	NA	NA	2	52	1	0	1	1	0
524	hh_154	1	1	3	1	1	2	52	1	0	1	1	0
525	hh_154	4	1	3	0	0	2	52	1	0	1	1	0
526	hh_154	1	1	3	0	0	2	52	1	0	1	1	0
527	hh_154	4	1	3	0	0	2	52	1	0	1	1	0
528	hh_154	1	1	3	0	0	2	52	1	0	1	1	0
529	hh_154	4	1	3	0	0	2	52	1	0	1	1	0
530	hh_154	4	2	2	NA	NA	2	52	1	0	1	1	0
531	hh_154	4	1	3	0	0	2	52	1	0	1	1	0
532	hh_155	1	2	3	NA	NA	2	65	1	0	1	1	0
533	hh_155	4	2	3	NA	NA	2	65	1	0	1	1	0
534	hh_155	1	1	3	0	0	2	65	1	0	1	1	0
535	hh_155	4	1	3	1	1	2	65	1	0	1	1	0
536	hh_155	1	1	3	1	0	2	65	1	0	1	1	0
537	hh_155	4	1	3	0	0	2	65	1	0	1	1	0
538	hh_155	4	1	3	0	0	2	65	1	0	1	1	0
539	hh_155	1	1	2	NA	NA	2	65	1	0	1	1	0
540	hh_155	4	1	3	1	0	2	65	1	0	1	1	0
541	hh_155	1	1	3	0	0	2	65	1	0	1	1	0
542	hh_156	1	1	3	1	1	2	56	1	0	1	0	0
543	hh_156	4	1	3	0	0	2	56	1	0	1	0	0
544	hh_156	1	1	3	1	1	2	56	1	0	1	0	0
545	hh_156	1	1	2	NA	NA	2	56	1	0	1	0	0
546	hh_156	4	1	3	1	0	2	56	1	0	1	0	0
547	hh_156	1	1	3	1	1	2	56	1	0	1	0	0
548	hh_156	4	1	3	0	0	2	56	1	0	1	0	0
549	hh_156	1	1	3	1	1	2	56	1	0	1	0	0
550	hh_156	4	1	3	0	0	2	56	1	0	1	0	0
551	hh_156	4	2	3	NA	NA	2	56	1	0	1	0	1
552	hh_157	1	1	3	0	0	2	35	1	0	0	0	0
553	hh_157	4	2	3	NA	NA	2	35	1	0	0	0	0
554	hh_157	1	1	3	1	1	2	35	1	0	0	0	0
555	hh_157	1	1	2	NA	NA	2	35	1	0	0	0	0
556	hh_157	1	2	3	NA	NA	2	35	1	0	0	0	0
557	hh_157	1	1	3	0	0	2	35	1	0	0	0	0
558	hh_157	4	1	3	0	0	2	35	1	0	0	0	0
559	hh_157	4	1	3	1	0	2	35	1	0	0	0	0
560	hh_157	4	1	3	0	0	2	35	1	0	0	0	0
561	hh_157	4	1	3	0	0	2	35	1	0	0	0	0
562	hh_158	4	2	3	NA	NA	2	68	1	0	1	0	0
563	hh_158	4	2	3	NA	NA	2	68	1	0	1	0	0
564	hh_158	1	1	3	0	0	2	68	1	0	1	0	0
565	hh_158	1	1	3	0	0	2	68	1	0	1	0	0
566	hh_158	1	1	3	0	0	2	68	1	0	1	0	0
567	hh_158	4	1	3	0	0	2	68	1	0	1	0	0
568	hh_158	4	1	3	0	0	2	68	1	0	1	0	0
569	hh_158	4	2	2	NA	NA	2	68	1	0	1	0	0
570	hh_158	1	1	3	1	1	2	68	1	0	1	0	0
571	hh_158	1	2	2	NA	NA	2	68	1	0	1	0	0
572	hh_159	1	1	3	0	0	2	50	1	1	1	1	0
573	hh_159	4	2	3	NA	NA	2	50	1	1	1	1	0
574	hh_159	4	1	3	0	1	2	50	1	1	1	1	0
575	hh_159	4	1	3	0	0	2	50	1	1	1	1	0
576	hh_159	1	2	3	NA	NA	2	50	1	1	1	1	0
577	hh_159	1	1	3	0	0	2	50	1	1	1	1	0
578	hh_159	1	1	3	1	1	2	50	1	1	1	1	0
579	hh_159	4	1	3	1	0	2	50	1	1	1	1	0
580	hh_159	1	2	3	NA	NA	2	50	1	1	1	1	0
581	hh_16	2	2	3	NA	NA	1	55	1	1	0	0	0
582	hh_16	2	1	3	0	0	1	55	1	1	0	0	0
583	hh_16	2	2	3	NA	NA	1	55	1	1	0	0	0
584	hh_16	2	1	3	0	0	1	55	1	1	0	0	0
585	hh_16	2	1	3	0	1	1	55	1	1	0	0	0
586	hh_160	1	1	3	0	1	2	238	2	0	1	1	0
587	hh_160	1	1	3	0	1	2	238	2	0	1	1	0
588	hh_160	1	1	3	0	0	2	238	2	0	1	1	0
589	hh_160	1	1	3	0	1	2	238	2	0	1	1	0
590	hh_160	4	1	3	0	0	2	238	2	0	1	1	0
591	hh_160	4	1	3	0	0	2	238	2	0	1	1	1
592	hh_160	4	1	3	0	0	2	238	2	0	1	1	0
593	hh_160	4	1	3	0	0	2	238	2	0	1	1	0
594	hh_160	1	1	3	0	0	2	238	2	0	1	1	0
595	hh_160	4	2	2	NA	NA	2	238	2	0	1	1	0
596	hh_161	4	1	3	0	0	2	280	2	0	1	0	0
597	hh_161	1	1	3	0	1	2	280	2	0	1	0	0
598	hh_161	4	1	3	0	0	2	280	2	0	1	0	0
599	hh_161	1	1	3	0	0	2	280	2	0	1	0	0
600	hh_161	4	1	3	0	0	2	280	2	0	1	0	0
601	hh_161	1	1	3	0	1	2	280	2	0	1	0	0
602	hh_161	4	1	3	0	0	2	280	2	0	1	0	0
603	hh_161	4	2	2	NA	NA	2	280	2	0	1	0	0
604	hh_161	1	1	3	0	0	2	280	2	0	1	0	0
605	hh_161	1	1	3	0	1	2	280	2	0	1	0	0
606	hh_162	1	1	3	0	1	2	146	1	1	1	0	0
607	hh_162	1	1	3	0	0	2	146	1	1	1	0	0
608	hh_162	1	1	3	0	0	2	146	1	1	1	0	0
609	hh_162	4	1	3	0	0	2	146	1	1	1	0	0
610	hh_162	4	1	3	0	1	2	146	1	1	1	0	0
611	hh_162	4	1	3	0	1	2	146	1	1	1	0	0
612	hh_162	1	1	3	0	1	2	146	1	1	1	0	0
613	hh_162	4	2	3	NA	NA	2	146	1	1	1	0	0
614	hh_162	4	1	3	0	0	2	146	1	1	1	0	0
615	hh_162	1	1	2	NA	NA	2	146	1	1	1	0	0
616	hh_163	4	2	3	NA	NA	3	260	2	0	1	0	0
617	hh_163	1	1	3	1	1	3	260	2	0	1	0	0
618	hh_163	4	1	3	0	0	3	260	2	0	1	0	0
619	hh_163	4	1	3	1	1	3	260	2	0	1	0	0
620	hh_163	4	1	3	0	0	3	260	2	0	1	0	0
621	hh_163	1	1	3	0	0	3	260	2	0	1	0	0
622	hh_163	1	2	1	NA	NA	3	260	2	0	1	0	0
623	hh_163	4	1	3	1	1	3	260	2	0	1	0	0
624	hh_163	1	1	2	NA	NA	3	260	2	0	1	0	1
625	hh_163	1	1	3	0	0	3	260	2	0	1	0	0
626	hh_164	2	2	2	NA	NA	3	100	1	0	1	0	0
627	hh_164	2	1	3	0	0	3	100	1	0	1	0	0
628	hh_164	2	2	2	NA	NA	3	100	1	0	1	0	0
629	hh_164	2	1	2	NA	NA	3	100	1	0	1	0	0
630	hh_164	2	2	2	NA	NA	3	100	1	0	1	0	0
631	hh_165	1	2	3	NA	NA	3	265	2	0	1	0	0
632	hh_165	4	1	3	0	0	3	265	2	0	1	0	0
633	hh_165	4	2	1	NA	NA	3	265	2	0	1	0	0
634	hh_165	4	1	3	0	1	3	265	2	0	1	0	0
635	hh_165	1	1	3	1	1	3	265	2	0	1	0	0
636	hh_165	1	1	3	0	0	3	265	2	0	1	0	0
637	hh_165	1	1	3	1	1	3	265	2	0	1	0	0
638	hh_165	4	1	3	0	0	3	265	2	0	1	0	0
639	hh_165	1	1	3	1	1	3	265	2	0	1	0	0
640	hh_165	4	1	3	0	0	3	265	2	0	1	0	0
641	hh_166	4	1	3	0	0	2	345	2	0	1	1	0
642	hh_166	1	2	3	NA	NA	2	345	2	0	1	1	0
643	hh_166	1	2	3	NA	NA	2	345	2	0	1	1	0
644	hh_166	4	1	3	0	1	2	345	2	0	1	1	0
645	hh_166	4	1	3	0	1	2	345	2	0	1	1	0
646	hh_166	1	1	3	0	1	2	345	2	0	1	1	0
647	hh_166	1	1	3	0	1	2	345	2	0	1	1	1
648	hh_166	1	1	3	0	1	2	345	2	0	1	1	0
649	hh_166	4	1	3	0	0	2	345	2	0	1	1	0
650	hh_166	4	1	3	0	0	2	345	2	0	1	1	0
651	hh_167	1	1	3	0	1	2	30	1	0	1	1	0
652	hh_167	4	1	2	NA	NA	2	30	1	0	1	1	0
653	hh_167	1	2	3	NA	NA	2	30	1	0	1	1	0
654	hh_167	4	1	3	0	0	2	30	1	0	1	1	0
655	hh_167	4	2	3	NA	NA	2	30	1	0	1	1	0
656	hh_167	1	1	2	NA	NA	2	30	1	0	1	1	0
657	hh_167	1	1	3	0	0	2	30	1	0	1	1	0
658	hh_167	1	1	3	0	1	2	30	1	0	1	1	1
659	hh_167	4	1	3	0	0	2	30	1	0	1	1	0
660	hh_167	4	1	2	NA	NA	2	30	1	0	1	1	0
661	hh_168	1	1	3	0	0	2	11	1	0	1	1	0
662	hh_168	1	1	3	0	0	2	11	1	0	1	1	0
663	hh_168	1	1	3	0	0	2	11	1	0	1	1	0
664	hh_168	1	1	3	0	0	2	11	1	0	1	1	0
665	hh_168	1	1	3	0	0	2	11	1	0	1	1	0
666	hh_169	1	2	3	NA	NA	3	166	1	0	0	1	0
667	hh_169	4	1	3	0	0	3	166	1	0	0	1	0
668	hh_169	1	1	3	0	0	3	166	1	0	0	1	0
669	hh_169	2	1	3	0	0	3	166	1	0	0	1	0
670	hh_169	1	1	3	0	0	3	166	1	0	0	1	0
671	hh_169	2	1	3	0	0	3	166	1	0	0	1	1
672	hh_169	4	2	3	NA	NA	3	166	1	0	0	1	0
673	hh_169	2	1	3	0	0	3	166	1	0	0	1	0
674	hh_169	4	1	3	0	0	3	166	1	0	0	1	0
675	hh_169	4	1	3	0	0	3	166	1	0	0	1	0
676	hh_169	2	1	3	0	1	3	166	1	0	0	1	0
677	hh_169	2	1	3	0	0	3	166	1	0	0	1	1
678	hh_169	1	1	3	0	0	3	166	1	0	0	1	0
679	hh_169	4	1	3	0	0	3	166	1	0	0	1	0
680	hh_169	1	1	3	0	1	3	166	1	0	0	1	0
681	hh_170	1	2	3	NA	NA	3	391	2	1	1	0	0
682	hh_170	1	1	3	0	0	3	391	2	1	1	0	0
683	hh_170	4	1	3	0	0	3	391	2	1	1	0	0
684	hh_170	1	1	3	0	0	3	391	2	1	1	0	0
685	hh_170	4	1	3	0	0	3	391	2	1	1	0	0
686	hh_170	4	1	3	0	0	3	391	2	1	1	0	0
687	hh_170	1	1	3	0	0	3	391	2	1	1	0	0
688	hh_170	4	1	3	0	0	3	391	2	1	1	0	0
689	hh_170	1	1	3	0	1	3	391	2	1	1	0	0
690	hh_170	4	2	3	NA	NA	3	391	2	1	1	0	0
691	hh_171	2	1	3	0	0	3	65	1	0	1	1	0
692	hh_171	2	1	3	0	0	3	65	1	0	1	1	0
693	hh_171	2	1	3	0	0	3	65	1	0	1	1	0
694	hh_171	2	1	3	1	0	3	65	1	0	1	1	0
695	hh_171	2	1	2	NA	NA	3	65	1	0	1	1	0
696	hh_172	1	1	3	0	0	3	123	1	0	1	0	0
697	hh_172	4	1	3	0	0	3	123	1	0	1	0	0
698	hh_172	4	2	3	NA	NA	3	123	1	0	1	0	0
699	hh_172	1	1	3	0	1	3	123	1	0	1	0	0
700	hh_172	4	1	3	0	0	3	123	1	0	1	0	0
701	hh_172	1	2	3	NA	NA	3	123	1	0	1	0	1
702	hh_172	1	1	3	0	0	3	123	1	0	1	0	0
703	hh_172	1	1	3	0	0	3	123	1	0	1	0	0
704	hh_172	4	1	3	0	0	3	123	1	0	1	0	0
705	hh_172	4	1	3	0	0	3	123	1	0	1	0	0
706	hh_173	4	1	3	0	0	3	373	2	0	1	1	0
707	hh_173	4	2	3	NA	NA	3	373	2	0	1	1	0
708	hh_173	1	2	3	NA	NA	3	373	2	0	1	1	0
709	hh_173	1	1	3	0	0	3	373	2	0	1	1	0
710	hh_173	1	1	3	0	1	3	373	2	0	1	1	0
711	hh_173	1	1	3	0	1	3	373	2	0	1	1	0
712	hh_173	4	1	3	0	0	3	373	2	0	1	1	0
713	hh_173	4	1	3	0	0	3	373	2	0	1	1	0
714	hh_173	1	1	3	0	1	3	373	2	0	1	1	0
715	hh_173	4	1	3	0	0	3	373	2	0	1	1	0
716	hh_174	1	1	3	0	1	3	295	2	0	1	1	0
717	hh_174	4	1	3	0	0	3	295	2	0	1	1	0
718	hh_174	1	1	3	0	1	3	295	2	0	1	1	0
719	hh_174	1	2	3	NA	NA	3	295	2	0	1	1	0
720	hh_174	4	2	2	NA	NA	3	295	2	0	1	1	0
721	hh_174	4	1	3	0	0	3	295	2	0	1	1	0
722	hh_174	1	1	3	0	1	3	295	2	0	1	1	0
723	hh_174	1	1	3	0	1	3	295	2	0	1	1	1
724	hh_174	4	1	3	0	0	3	295	2	0	1	1	0
725	hh_174	4	1	3	0	0	3	295	2	0	1	1	0
726	hh_175	2	1	1	NA	NA	3	440	3	1	1	0	0
727	hh_175	2	1	1	NA	NA	3	440	3	1	1	0	0
728	hh_175	2	1	1	NA	NA	3	440	3	1	1	0	0
729	hh_175	2	1	1	NA	NA	3	440	3	1	1	0	0
730	hh_175	2	2	1	NA	NA	3	440	3	1	1	0	0
731	hh_176	1	1	3	1	1	3	315	2	0	1	0	0
732	hh_176	4	2	3	NA	NA	3	315	2	0	1	0	0
733	hh_176	1	2	3	NA	NA	3	315	2	0	1	0	1
734	hh_176	4	1	3	0	0	3	315	2	0	1	0	0
735	hh_176	1	1	3	0	0	3	315	2	0	1	0	0
736	hh_176	2	1	3	1	0	3	315	2	0	1	0	0
737	hh_176	2	1	3	0	0	3	315	2	0	1	0	0
738	hh_176	2	1	3	0	0	3	315	2	0	1	0	0
739	hh_176	4	1	3	0	0	3	315	2	0	1	0	0
740	hh_176	2	1	3	0	0	3	315	2	0	1	0	0
741	hh_176	2	1	3	1	1	3	315	2	0	1	0	1
742	hh_176	4	1	3	0	0	3	315	2	0	1	0	0
743	hh_176	1	1	3	1	1	3	315	2	0	1	0	0
744	hh_176	1	1	3	1	1	3	315	2	0	1	0	1
745	hh_176	4	1	3	0	0	3	315	2	0	1	0	0
746	hh_177	1	1	3	1	1	3	450	3	0	1	0	0
747	hh_177	1	1	3	0	0	3	450	3	0	1	0	0
748	hh_177	1	1	2	NA	NA	3	450	3	0	1	0	0
749	hh_177	1	1	3	0	0	3	450	3	0	1	0	0
750	hh_177	1	1	3	1	1	3	450	3	0	1	0	0
751	hh_178	4	1	3	0	0	3	261	2	1	1	0	0
752	hh_178	1	2	3	NA	NA	3	261	2	1	1	0	0
753	hh_178	4	1	3	0	1	3	261	2	1	1	0	0
754	hh_178	4	1	3	0	0	3	261	2	1	1	0	0
755	hh_178	2	1	3	0	0	3	261	2	1	1	0	0
756	hh_178	4	1	3	1	1	3	261	2	1	1	0	0
757	hh_178	2	1	3	1	0	3	261	2	1	1	0	0
758	hh_178	2	1	3	0	0	3	261	2	1	1	0	0
759	hh_178	1	1	3	1	1	3	261	2	1	1	0	0
760	hh_178	4	1	3	0	0	3	261	2	1	1	0	0
761	hh_178	1	1	3	1	1	3	261	2	1	1	0	0
762	hh_178	1	1	3	1	1	3	261	2	1	1	0	0
763	hh_178	1	1	3	0	0	3	261	2	1	1	0	0
764	hh_178	2	2	2	NA	NA	3	261	2	1	1	0	0
765	hh_178	2	1	3	0	0	3	261	2	1	1	0	0
766	hh_179	1	1	3	1	1	2	70	1	1	1	0	1
767	hh_179	4	1	3	0	0	2	70	1	1	1	0	0
768	hh_179	4	1	3	1	1	2	70	1	1	1	0	0
769	hh_179	4	1	3	0	0	2	70	1	1	1	0	0
770	hh_179	1	1	3	0	1	2	70	1	1	1	0	1
771	hh_179	1	1	3	0	0	2	70	1	1	1	0	0
772	hh_179	4	1	3	0	0	2	70	1	1	1	0	0
773	hh_179	4	1	3	0	0	2	70	1	1	1	0	0
774	hh_179	1	1	3	0	0	2	70	1	1	1	0	0
775	hh_179	1	1	3	0	0	2	70	1	1	1	0	0
776	hh_180	4	1	3	0	0	2	155	1	1	1	1	0
777	hh_180	1	2	3	NA	NA	2	155	1	1	1	1	0
778	hh_180	4	1	2	NA	NA	2	155	1	1	1	1	0
779	hh_180	4	1	3	0	0	2	155	1	1	1	1	0
780	hh_180	1	1	3	0	0	2	155	1	1	1	1	0
781	hh_180	1	1	3	0	1	2	155	1	1	1	1	0
782	hh_180	1	2	3	NA	NA	2	155	1	1	1	1	1
783	hh_180	1	1	3	0	0	2	155	1	1	1	1	0
784	hh_180	4	2	3	NA	NA	2	155	1	1	1	1	0
785	hh_180	4	1	3	0	0	2	155	1	1	1	1	0
786	hh_181	4	2	2	NA	NA	2	63	1	1	1	1	0
787	hh_181	4	1	3	0	0	2	63	1	1	1	1	0
788	hh_181	4	1	3	0	0	2	63	1	1	1	1	0
789	hh_181	1	1	3	0	0	2	63	1	1	1	1	0
790	hh_181	1	1	3	0	0	2	63	1	1	1	1	0
791	hh_181	4	1	3	0	0	2	63	1	1	1	1	0
792	hh_181	1	1	3	0	0	2	63	1	1	1	1	1
793	hh_181	1	1	3	0	0	2	63	1	1	1	1	0
794	hh_181	4	2	3	NA	NA	2	63	1	1	1	1	0
795	hh_181	1	1	3	0	0	2	63	1	1	1	1	0
796	hh_182	1	1	2	NA	NA	2	176	1	0	1	1	0
797	hh_182	1	1	3	0	1	2	176	1	0	1	1	0
798	hh_182	2	2	1	NA	NA	2	176	1	0	1	1	0
799	hh_182	2	1	1	NA	NA	2	176	1	0	1	1	0
800	hh_182	4	1	3	0	0	2	176	1	0	1	1	0
801	hh_182	2	1	1	NA	NA	2	176	1	0	1	1	0
802	hh_182	4	1	3	0	0	2	176	1	0	1	1	0
803	hh_182	2	1	2	NA	NA	2	176	1	0	1	1	0
804	hh_182	1	1	3	0	0	2	176	1	0	1	1	0
805	hh_182	4	2	3	NA	NA	2	176	1	0	1	1	1
806	hh_182	1	1	3	0	1	2	176	1	0	1	1	0
807	hh_182	4	1	3	0	0	2	176	1	0	1	1	0
808	hh_182	1	2	3	NA	NA	2	176	1	0	1	1	0
809	hh_182	2	1	2	NA	NA	2	176	1	0	1	1	0
810	hh_182	4	1	2	NA	NA	2	176	1	0	1	1	0
811	hh_183	4	1	3	0	0	2	109	1	0	1	1	0
812	hh_183	1	2	2	NA	NA	2	109	1	0	1	1	0
813	hh_183	4	2	3	NA	NA	2	109	1	0	1	1	0
814	hh_183	4	2	3	NA	NA	2	109	1	0	1	1	0
815	hh_183	1	2	3	NA	NA	2	109	1	0	1	1	0
816	hh_183	4	1	3	0	0	2	109	1	0	1	1	0
817	hh_183	1	1	3	0	1	2	109	1	0	1	1	0
818	hh_183	1	1	3	0	0	2	109	1	0	1	1	0
819	hh_183	4	1	3	0	0	2	109	1	0	1	1	0
820	hh_183	1	1	3	0	0	2	109	1	0	1	1	1
821	hh_184	1	1	3	0	1	2	100	1	1	1	1	0
822	hh_184	4	1	3	0	0	2	100	1	1	1	1	1
823	hh_184	1	2	3	NA	NA	2	100	1	1	1	1	1
824	hh_184	4	1	2	NA	NA	2	100	1	1	1	1	0
825	hh_184	4	1	3	0	0	2	100	1	1	1	1	0
826	hh_184	1	2	3	NA	NA	2	100	1	1	1	1	0
827	hh_184	1	2	3	NA	NA	2	100	1	1	1	1	0
828	hh_184	4	1	3	0	0	2	100	1	1	1	1	0
829	hh_184	4	2	3	NA	NA	2	100	1	1	1	1	0
830	hh_184	1	1	3	0	0	2	100	1	1	1	1	0
831	hh_185	4	1	3	0	0	2	223	2	0	1	1	0
832	hh_185	4	2	3	NA	NA	2	223	2	0	1	1	1
833	hh_185	1	2	3	NA	NA	2	223	2	0	1	1	0
834	hh_185	4	1	3	0	0	2	223	2	0	1	1	0
835	hh_185	1	1	3	0	0	2	223	2	0	1	1	0
836	hh_185	1	2	3	NA	NA	2	223	2	0	1	1	0
837	hh_185	1	1	3	0	0	2	223	2	0	1	1	0
838	hh_185	4	1	2	NA	NA	2	223	2	0	1	1	0
839	hh_185	1	1	3	0	0	2	223	2	0	1	1	0
840	hh_185	4	2	2	NA	NA	2	223	2	0	1	1	0
841	hh_186	1	2	3	NA	NA	2	210	2	1	1	1	0
842	hh_186	1	2	3	NA	NA	2	210	2	1	1	1	0
843	hh_186	4	2	3	NA	NA	2	210	2	1	1	1	0
844	hh_186	1	1	3	0	0	2	210	2	1	1	1	0
845	hh_186	1	1	3	0	0	2	210	2	1	1	1	0
846	hh_186	4	1	3	0	0	2	210	2	1	1	1	0
847	hh_186	1	1	3	0	1	2	210	2	1	1	1	0
848	hh_186	4	1	3	0	0	2	210	2	1	1	1	1
849	hh_186	4	2	2	NA	NA	2	210	2	1	1	1	0
850	hh_186	4	1	3	0	0	2	210	2	1	1	1	0
851	hh_187	1	1	3	0	0	2	324	2	1	1	1	0
852	hh_187	1	1	3	0	1	2	324	2	1	1	1	0
853	hh_187	4	2	2	NA	NA	2	324	2	1	1	1	0
854	hh_187	4	2	3	NA	NA	2	324	2	1	1	1	0
855	hh_187	1	1	3	0	0	2	324	2	1	1	1	0
856	hh_187	4	1	3	0	0	2	324	2	1	1	1	0
857	hh_187	4	1	3	0	0	2	324	2	1	1	1	0
858	hh_187	4	1	3	0	0	2	324	2	1	1	1	1
859	hh_187	1	1	3	0	1	2	324	2	1	1	1	0
860	hh_187	1	2	3	NA	NA	2	324	2	1	1	1	0
861	hh_188	4	2	3	NA	NA	2	368	2	1	1	1	0
862	hh_188	4	1	3	0	0	2	368	2	1	1	1	0
863	hh_188	1	1	3	0	1	2	368	2	1	1	1	0
864	hh_188	4	1	3	0	0	2	368	2	1	1	1	0
865	hh_188	4	2	3	NA	NA	2	368	2	1	1	1	0
866	hh_188	4	1	3	1	1	2	368	2	1	1	1	1
867	hh_188	1	1	3	0	0	2	368	2	1	1	1	0
868	hh_188	1	2	3	NA	NA	2	368	2	1	1	1	0
869	hh_188	1	2	1	NA	NA	2	368	2	1	1	1	0
870	hh_188	1	2	3	NA	NA	2	368	2	1	1	1	0
871	hh_189	1	1	3	0	0	2	197	1	1	1	1	0
872	hh_189	2	1	3	0	0	2	197	1	1	1	1	1
873	hh_189	4	1	3	0	0	2	197	1	1	1	1	0
874	hh_189	4	1	3	0	0	2	197	1	1	1	1	0
875	hh_189	2	1	3	0	0	2	197	1	1	1	1	1
876	hh_189	1	1	3	0	0	2	197	1	1	1	1	0
877	hh_189	4	1	3	0	0	2	197	1	1	1	1	0
878	hh_189	2	1	3	0	0	2	197	1	1	1	1	0
879	hh_189	2	1	3	0	0	2	197	1	1	1	1	0
880	hh_189	2	1	1	NA	NA	2	197	1	1	1	1	0
881	hh_189	1	2	1	NA	NA	2	197	1	1	1	1	0
882	hh_189	1	2	3	NA	NA	2	197	1	1	1	1	0
883	hh_189	1	1	3	0	1	2	197	1	1	1	1	0
884	hh_189	4	2	3	NA	NA	2	197	1	1	1	1	0
885	hh_189	4	2	3	NA	NA	2	197	1	1	1	1	0
886	hh_191	2	1	3	0	1	3	85	1	0	1	0	1
887	hh_191	2	2	3	NA	NA	3	85	1	0	1	0	0
888	hh_191	2	1	2	NA	NA	3	85	1	0	1	0	0
889	hh_191	2	1	3	0	0	3	85	1	0	1	0	0
890	hh_191	2	1	3	0	0	3	85	1	0	1	0	0
891	hh_192	4	1	3	0	0	3	718	3	0	1	0	0
892	hh_192	4	1	3	0	0	3	718	3	0	1	0	0
893	hh_192	1	2	3	NA	NA	3	718	3	0	1	0	1
894	hh_192	1	1	3	0	0	3	718	3	0	1	0	0
895	hh_192	1	1	3	0	0	3	718	3	0	1	0	1
896	hh_192	1	2	3	NA	NA	3	718	3	0	1	0	0
897	hh_192	1	1	3	0	0	3	718	3	0	1	0	1
898	hh_192	1	1	3	0	1	3	718	3	0	1	0	1
899	hh_192	1	1	3	0	0	3	718	3	0	1	0	0
900	hh_192	1	1	3	0	1	3	718	3	0	1	0	1
901	hh_192	1	1	3	0	1	3	718	3	0	1	0	0
902	hh_192	4	2	3	NA	NA	3	718	3	0	1	0	0
903	hh_192	1	1	3	0	0	3	718	3	0	1	0	0
904	hh_192	4	1	3	0	0	3	718	3	0	1	0	0
905	hh_192	4	1	3	0	0	3	718	3	0	1	0	1
906	hh_194	1	1	3	0	0	3	22	1	0	1	0	0
907	hh_194	1	1	3	0	0	3	22	1	0	1	0	0
908	hh_195	1	1	3	0	0	3	200	1	0	1	0	0
909	hh_195	4	1	3	0	0	3	200	1	0	1	0	0
910	hh_195	1	1	3	1	1	3	200	1	0	1	0	0
911	hh_195	4	1	3	0	0	3	200	1	0	1	0	0
912	hh_195	1	1	3	1	1	3	200	1	0	1	0	0
913	hh_195	1	2	3	NA	NA	3	200	1	0	1	0	0
914	hh_195	4	2	3	NA	NA	3	200	1	0	1	0	0
915	hh_195	1	1	3	1	1	3	200	1	0	1	0	0
916	hh_195	4	1	3	0	0	3	200	1	0	1	0	0
917	hh_195	4	1	3	0	1	3	200	1	0	1	0	0
918	hh_196	4	2	3	NA	NA	3	450	3	0	1	0	0
919	hh_196	1	1	3	0	0	3	450	3	0	1	0	0
920	hh_196	4	1	2	NA	NA	3	450	3	0	1	0	0
921	hh_196	1	1	3	0	0	3	450	3	0	1	0	0
922	hh_196	4	1	3	0	0	3	450	3	0	1	0	0
923	hh_196	1	2	2	NA	NA	3	450	3	0	1	0	1
924	hh_196	4	1	3	0	0	3	450	3	0	1	0	0
925	hh_196	1	1	3	0	0	3	450	3	0	1	0	1
926	hh_196	1	1	3	0	0	3	450	3	0	1	0	0
927	hh_196	4	1	3	0	0	3	450	3	0	1	0	0
928	hh_197	1	1	3	0	0	3	88	1	0	1	1	0
929	hh_197	4	1	3	0	0	3	88	1	0	1	1	0
930	hh_197	1	1	3	0	1	3	88	1	0	1	1	0
931	hh_197	4	1	3	0	0	3	88	1	0	1	1	0
932	hh_197	1	1	3	0	0	3	88	1	0	1	1	0
933	hh_197	1	1	3	0	0	3	88	1	0	1	1	0
934	hh_197	4	2	3	NA	NA	3	88	1	0	1	1	0
935	hh_197	4	1	3	0	0	3	88	1	0	1	1	0
936	hh_197	1	2	3	NA	NA	3	88	1	0	1	1	0
937	hh_197	4	1	3	0	0	3	88	1	0	1	1	0
938	hh_198	2	1	3	0	0	3	69	1	0	1	0	0
939	hh_198	2	1	3	0	0	3	69	1	0	1	0	0
940	hh_198	2	2	2	NA	NA	3	69	1	0	1	0	0
941	hh_198	2	1	3	0	0	3	69	1	0	1	0	0
942	hh_198	2	1	2	NA	NA	3	69	1	0	1	0	0
943	hh_199	1	1	3	0	1	3	165	1	0	1	1	0
944	hh_199	1	1	3	0	0	3	165	1	0	1	1	0
945	hh_199	4	1	3	0	0	3	165	1	0	1	1	0
946	hh_199	4	1	2	NA	NA	3	165	1	0	1	1	0
947	hh_199	4	1	3	0	0	3	165	1	0	1	1	0
948	hh_199	1	2	3	NA	NA	3	165	1	0	1	1	0
949	hh_199	1	1	3	0	0	3	165	1	0	1	1	1
950	hh_199	4	1	3	0	1	3	165	1	0	1	1	0
951	hh_199	4	1	3	0	0	3	165	1	0	1	1	0
952	hh_199	1	1	3	0	1	3	165	1	0	1	1	0
953	hh_200	1	1	3	0	1	3	165	1	0	1	0	0
954	hh_200	4	1	3	0	0	3	165	1	0	1	0	0
955	hh_200	1	2	3	NA	NA	3	165	1	0	1	0	0
956	hh_200	4	2	2	NA	NA	3	165	1	0	1	0	0
957	hh_200	4	1	2	NA	NA	3	165	1	0	1	0	0
958	hh_200	1	1	3	0	1	3	165	1	0	1	0	0
959	hh_200	1	1	3	0	1	3	165	1	0	1	0	0
960	hh_200	4	2	3	NA	NA	3	165	1	0	1	0	0
961	hh_200	1	2	3	NA	NA	3	165	1	0	1	0	0
962	hh_200	4	1	3	0	1	3	165	1	0	1	0	0
963	hh_201	2	1	3	0	0	3	150	1	1	1	0	0
964	hh_201	2	1	3	0	0	3	150	1	1	1	0	0
965	hh_201	2	2	3	NA	NA	3	150	1	1	1	0	0
966	hh_201	1	1	3	0	0	3	150	1	1	1	0	1
967	hh_201	2	1	3	0	0	3	150	1	1	1	0	0
968	hh_201	1	1	3	0	0	3	150	1	1	1	0	0
969	hh_201	1	1	3	0	0	3	150	1	1	1	0	1
970	hh_201	1	2	3	NA	NA	3	150	1	1	1	0	0
971	hh_201	2	1	3	0	0	3	150	1	1	1	0	0
972	hh_201	1	1	3	0	1	3	150	1	1	1	0	0
973	hh_202	4	1	3	0	0	3	361	2	0	1	0	0
974	hh_202	1	1	3	0	1	3	361	2	0	1	0	1
975	hh_202	4	1	3	0	1	3	361	2	0	1	0	0
976	hh_202	4	2	3	NA	NA	3	361	2	0	1	0	0
977	hh_202	1	1	3	0	0	3	361	2	0	1	0	0
978	hh_202	4	1	3	0	0	3	361	2	0	1	0	0
979	hh_202	4	1	3	0	0	3	361	2	0	1	0	0
980	hh_202	1	1	3	0	1	3	361	2	0	1	0	0
981	hh_202	1	1	3	0	1	3	361	2	0	1	0	0
982	hh_202	1	2	3	NA	NA	3	361	2	0	1	0	0
983	hh_203	3	1	3	0	1	3	264	2	0	1	0	0
984	hh_203	4	1	3	0	0	3	264	2	0	1	0	0
985	hh_203	1	1	3	0	1	3	264	2	0	1	0	0
986	hh_203	1	1	3	0	1	3	264	2	0	1	0	0
987	hh_203	3	1	3	0	1	3	264	2	0	1	0	0
988	hh_203	4	2	3	NA	NA	3	264	2	0	1	0	0
989	hh_203	4	1	3	0	0	3	264	2	0	1	0	0
990	hh_203	3	1	3	0	0	3	264	2	0	1	0	0
991	hh_203	1	1	3	0	1	3	264	2	0	1	0	0
992	hh_203	1	2	3	NA	NA	3	264	2	0	1	0	1
993	hh_203	3	1	2	NA	NA	3	264	2	0	1	0	0
994	hh_203	3	1	2	NA	NA	3	264	2	0	1	0	0
995	hh_203	4	2	2	NA	NA	3	264	2	0	1	0	0
996	hh_203	1	1	3	0	1	3	264	2	0	1	0	0
997	hh_203	4	2	2	NA	NA	3	264	2	0	1	0	0
998	hh_204	4	1	3	0	0	3	283	2	0	1	1	0
999	hh_204	4	2	3	NA	NA	3	283	2	0	1	1	0
1000	hh_204	4	2	3	NA	NA	3	283	2	0	1	1	0
1001	hh_204	1	2	3	NA	NA	3	283	2	0	1	1	0
1002	hh_204	1	1	3	0	0	3	283	2	0	1	1	0
1003	hh_204	1	1	3	0	1	3	283	2	0	1	1	0
1004	hh_204	4	1	3	0	0	3	283	2	0	1	1	0
1005	hh_204	1	2	2	NA	NA	3	283	2	0	1	1	0
1006	hh_204	4	1	3	0	0	3	283	2	0	1	1	0
1007	hh_204	1	1	3	0	0	3	283	2	0	1	1	0
1008	hh_205	4	2	3	NA	NA	3	260	2	0	1	0	0
1009	hh_205	1	1	3	0	0	3	260	2	0	1	0	0
1010	hh_205	4	1	3	0	0	3	260	2	0	1	0	0
1011	hh_205	1	1	3	0	1	3	260	2	0	1	0	0
1012	hh_205	1	1	2	NA	NA	3	260	2	0	1	0	0
1013	hh_205	4	1	2	NA	NA	3	260	2	0	1	0	0
1014	hh_205	4	2	3	NA	NA	3	260	2	0	1	0	0
1015	hh_205	1	2	3	NA	NA	3	260	2	0	1	0	0
1016	hh_205	4	1	3	0	0	3	260	2	0	1	0	0
1017	hh_205	1	1	3	0	1	3	260	2	0	1	0	0
1018	hh_206	2	1	3	0	0	3	150	1	0	1	0	0
1019	hh_206	2	1	3	0	0	3	150	1	0	1	0	0
1020	hh_206	2	2	3	NA	NA	3	150	1	0	1	0	0
1021	hh_206	2	1	3	0	0	3	150	1	0	1	0	0
1022	hh_206	2	1	3	0	0	3	150	1	0	1	0	0
1023	hh_207	2	1	3	0	0	3	200	1	0	0	0	0
1024	hh_207	2	1	3	1	1	3	200	1	0	0	0	1
1025	hh_207	2	1	1	NA	NA	3	200	1	0	0	0	0
1026	hh_207	2	1	3	0	0	3	200	1	0	0	0	0
1027	hh_207	2	2	3	NA	NA	3	200	1	0	0	0	0
1028	hh_208	1	1	3	0	0	3	358	2	0	1	0	0
1029	hh_208	2	1	3	0	0	3	358	2	0	1	0	0
1030	hh_208	2	1	3	0	0	3	358	2	0	1	0	0
1031	hh_208	1	1	3	1	1	3	358	2	0	1	0	1
1032	hh_208	2	1	3	0	0	3	358	2	0	1	0	0
1033	hh_208	2	2	3	NA	NA	3	358	2	0	1	0	0
1034	hh_208	1	2	3	NA	NA	3	358	2	0	1	0	0
1035	hh_208	1	1	3	0	0	3	358	2	0	1	0	0
1036	hh_208	1	1	3	0	1	3	358	2	0	1	0	0
1037	hh_208	4	1	3	0	0	3	358	2	0	1	0	0
1038	hh_208	4	1	3	0	0	3	358	2	0	1	0	1
1039	hh_208	4	2	3	NA	NA	3	358	2	0	1	0	1
1040	hh_208	4	2	3	NA	NA	3	358	2	0	1	0	0
1041	hh_208	2	2	3	NA	NA	3	358	2	0	1	0	0
1042	hh_208	4	1	3	0	0	3	358	2	0	1	0	0
1043	hh_209	1	2	3	NA	NA	2	85	1	0	1	1	1
1044	hh_209	1	2	1	NA	NA	2	85	1	0	1	1	0
1045	hh_209	1	1	3	0	1	2	85	1	0	1	1	0
1046	hh_209	1	1	3	0	1	2	85	1	0	1	1	0
1047	hh_209	4	1	3	0	1	2	85	1	0	1	1	0
1048	hh_209	4	1	3	0	0	2	85	1	0	1	1	0
1049	hh_209	1	2	3	NA	NA	2	85	1	0	1	1	0
1050	hh_209	4	1	3	0	1	2	85	1	0	1	1	0
1051	hh_209	4	1	3	0	0	2	85	1	0	1	1	0
1052	hh_209	4	1	3	0	0	2	85	1	0	1	1	0
1053	hh_210	1	1	3	0	1	2	360	2	1	1	1	0
1054	hh_210	4	1	2	NA	NA	2	360	2	1	1	1	0
1055	hh_210	4	1	3	0	0	2	360	2	1	1	1	1
1056	hh_210	4	2	3	NA	NA	2	360	2	1	1	1	0
1057	hh_210	1	1	3	0	0	2	360	2	1	1	1	0
1058	hh_210	4	1	3	0	1	2	360	2	1	1	1	1
1059	hh_210	1	1	3	0	1	2	360	2	1	1	1	0
1060	hh_210	4	1	3	0	0	2	360	2	1	1	1	0
1061	hh_210	1	2	3	NA	NA	2	360	2	1	1	1	0
1062	hh_210	1	1	3	0	0	2	360	2	1	1	1	0
1063	hh_211	1	2	3	NA	NA	2	87	1	0	1	1	0
1064	hh_211	4	1	3	0	0	2	87	1	0	1	1	0
1065	hh_211	4	2	3	NA	NA	2	87	1	0	1	1	0
1066	hh_211	1	1	3	0	0	2	87	1	0	1	1	0
1067	hh_211	1	1	3	0	0	2	87	1	0	1	1	0
1068	hh_211	1	1	3	0	0	2	87	1	0	1	1	0
1069	hh_211	1	1	3	0	1	2	87	1	0	1	1	0
1070	hh_211	4	1	2	NA	NA	2	87	1	0	1	1	1
1071	hh_211	4	1	2	NA	NA	2	87	1	0	1	1	0
1072	hh_211	4	1	3	0	0	2	87	1	0	1	1	0
1073	hh_212	4	2	1	NA	NA	2	150	1	0	1	1	0
1074	hh_212	1	2	1	NA	NA	2	150	1	0	1	1	0
1075	hh_212	4	1	3	1	0	2	150	1	0	1	1	0
1076	hh_212	1	2	1	NA	NA	2	150	1	0	1	1	0
1077	hh_212	1	2	1	NA	NA	2	150	1	0	1	1	0
1078	hh_212	4	2	2	NA	NA	2	150	1	0	1	1	0
1079	hh_212	1	2	2	NA	NA	2	150	1	0	1	1	0
1080	hh_212	4	2	3	NA	NA	2	150	1	0	1	1	0
1081	hh_212	1	2	1	NA	NA	2	150	1	0	1	1	0
1082	hh_212	4	1	1	NA	NA	2	150	1	0	1	1	0
1083	hh_214	4	1	3	0	0	3	529	3	0	1	1	0
1084	hh_214	1	1	3	0	1	3	529	3	0	1	1	1
1085	hh_214	1	2	3	NA	NA	3	529	3	0	1	1	0
1086	hh_214	4	1	3	0	1	3	529	3	0	1	1	0
1087	hh_214	1	2	3	NA	NA	3	529	3	0	1	1	0
1088	hh_214	4	1	3	0	0	3	529	3	0	1	1	0
1089	hh_214	1	2	3	NA	NA	3	529	3	0	1	1	0
1090	hh_214	1	1	3	0	1	3	529	3	0	1	1	0
1091	hh_214	4	1	3	0	0	3	529	3	0	1	1	0
1092	hh_214	4	1	3	0	1	3	529	3	0	1	1	0
1093	hh_215	4	1	3	0	0	3	502	3	0	1	1	0
1094	hh_215	1	1	3	0	1	3	502	3	0	1	1	0
1095	hh_215	1	1	3	0	0	3	502	3	0	1	1	0
1096	hh_215	4	2	3	NA	NA	3	502	3	0	1	1	0
1097	hh_215	1	1	3	0	0	3	502	3	0	1	1	0
1098	hh_215	1	1	3	1	1	3	502	3	0	1	1	0
1099	hh_215	4	1	3	0	0	3	502	3	0	1	1	0
1100	hh_215	4	2	3	NA	NA	3	502	3	0	1	1	1
1101	hh_215	4	1	3	0	1	3	502	3	0	1	1	0
1102	hh_215	1	1	3	0	1	3	502	3	0	1	1	1
1103	hh_216	3	2	1	NA	NA	3	37	1	0	1	1	0
1104	hh_216	3	1	3	0	0	3	37	1	0	1	1	0
1105	hh_216	3	1	3	0	0	3	37	1	0	1	1	0
1106	hh_216	3	1	3	0	0	3	37	1	0	1	1	1
1107	hh_216	3	2	1	NA	NA	3	37	1	0	1	1	0
1108	hh_217	4	1	3	0	0	3	231	2	0	1	0	0
1109	hh_217	2	1	3	0	1	3	231	2	0	1	0	0
1110	hh_217	2	1	3	0	1	3	231	2	0	1	0	0
1111	hh_217	1	1	3	0	1	3	231	2	0	1	0	0
1112	hh_217	1	2	3	NA	NA	3	231	2	0	1	0	0
1113	hh_217	2	1	3	0	1	3	231	2	0	1	0	0
1114	hh_217	4	1	3	0	0	3	231	2	0	1	0	0
1115	hh_217	1	2	2	NA	NA	3	231	2	0	1	0	0
1116	hh_217	1	1	3	0	0	3	231	2	0	1	0	0
1117	hh_217	4	2	3	NA	NA	3	231	2	0	1	0	0
1118	hh_217	4	1	3	0	0	3	231	2	0	1	0	0
1119	hh_217	2	1	2	NA	NA	3	231	2	0	1	0	0
1120	hh_217	2	2	2	NA	NA	3	231	2	0	1	0	0
1121	hh_217	4	1	3	0	0	3	231	2	0	1	0	0
1122	hh_217	1	1	3	0	0	3	231	2	0	1	0	0
1123	hh_218	4	1	3	0	0	3	135	1	0	0	1	0
1124	hh_218	4	1	3	0	0	3	135	1	0	0	1	0
1125	hh_218	4	2	3	NA	NA	3	135	1	0	0	1	0
1126	hh_218	4	1	3	0	0	3	135	1	0	0	1	0
1127	hh_218	4	1	3	0	0	3	135	1	0	0	1	0
1128	hh_219	1	1	3	0	0	3	180	1	0	1	0	0
1129	hh_219	1	1	3	0	0	3	180	1	0	1	0	0
1130	hh_219	1	1	3	1	1	3	180	1	0	1	0	0
1131	hh_219	1	1	3	1	1	3	180	1	0	1	0	0
1132	hh_219	1	1	3	0	0	3	180	1	0	1	0	0
1133	hh_22	4	1	3	0	0	1	183	1	0	1	0	0
1134	hh_22	4	1	3	0	0	1	183	1	0	1	0	0
1135	hh_22	1	2	2	NA	NA	1	183	1	0	1	0	0
1136	hh_22	1	1	3	1	0	1	183	1	0	1	0	0
1137	hh_22	4	1	2	NA	NA	1	183	1	0	1	0	0
1138	hh_22	1	2	2	NA	NA	1	183	1	0	1	0	0
1139	hh_22	4	2	3	NA	NA	1	183	1	0	1	0	0
1140	hh_22	1	1	3	0	0	1	183	1	0	1	0	0
1141	hh_22	4	1	3	0	1	1	183	1	0	1	0	0
1142	hh_22	1	1	3	0	0	1	183	1	0	1	0	0
1143	hh_220	1	1	3	1	1	3	1113	3	1	1	0	1
1144	hh_220	2	2	1	NA	NA	3	1113	3	1	1	0	0
1145	hh_220	2	2	2	NA	NA	3	1113	3	1	1	0	0
1146	hh_220	1	1	3	1	1	3	1113	3	1	1	0	0
1147	hh_220	2	1	3	0	0	3	1113	3	1	1	0	0
1148	hh_220	1	2	3	NA	NA	3	1113	3	1	1	0	0
1149	hh_220	2	1	3	0	0	3	1113	3	1	1	0	0
1150	hh_220	2	1	2	NA	NA	3	1113	3	1	1	0	0
1151	hh_220	1	1	3	0	0	3	1113	3	1	1	0	1
1152	hh_220	1	2	3	NA	NA	3	1113	3	1	1	0	0
1153	hh_222	1	1	3	0	1	2	135	1	0	1	1	1
1154	hh_222	1	1	3	0	1	2	135	1	0	1	1	1
1155	hh_222	4	2	3	NA	NA	2	135	1	0	1	1	0
1156	hh_222	1	1	3	0	0	2	135	1	0	1	1	0
1157	hh_222	1	1	3	0	0	2	135	1	0	1	1	0
1158	hh_222	1	1	2	NA	NA	2	135	1	0	1	1	0
1159	hh_222	4	1	3	0	1	2	135	1	0	1	1	0
1160	hh_222	4	1	3	0	1	2	135	1	0	1	1	0
1161	hh_222	4	1	3	0	0	2	135	1	0	1	1	0
1162	hh_222	4	1	3	0	0	2	135	1	0	1	1	0
1163	hh_223	1	1	3	0	0	2	195	1	1	1	0	0
1164	hh_223	1	1	3	0	1	2	195	1	1	1	0	0
1165	hh_223	3	2	3	NA	NA	2	195	1	1	1	0	0
1166	hh_223	4	2	3	NA	NA	2	195	1	1	1	0	0
1167	hh_223	4	1	2	NA	NA	2	195	1	1	1	0	0
1168	hh_223	1	1	3	0	1	2	195	1	1	1	0	0
1169	hh_223	3	2	3	NA	NA	2	195	1	1	1	0	0
1170	hh_223	3	1	3	0	1	2	195	1	1	1	0	0
1171	hh_223	4	2	3	NA	NA	2	195	1	1	1	0	0
1172	hh_223	3	1	3	0	1	2	195	1	1	1	0	0
1173	hh_223	1	1	3	0	1	2	195	1	1	1	0	0
1174	hh_223	4	2	3	NA	NA	2	195	1	1	1	0	0
1175	hh_223	3	1	3	0	0	2	195	1	1	1	0	0
1176	hh_223	1	2	3	NA	NA	2	195	1	1	1	0	0
1177	hh_223	4	1	3	0	1	2	195	1	1	1	0	0
1178	hh_225	1	1	3	0	0	3	250	2	0	1	1	0
1179	hh_225	4	1	3	0	0	3	250	2	0	1	1	0
1180	hh_225	1	1	3	0	0	3	250	2	0	1	1	0
1181	hh_225	4	1	3	0	0	3	250	2	0	1	1	0
1182	hh_225	1	1	3	0	1	3	250	2	0	1	1	0
1183	hh_225	1	2	3	NA	NA	3	250	2	0	1	1	0
1184	hh_225	4	1	3	0	1	3	250	2	0	1	1	0
1185	hh_225	1	1	3	0	0	3	250	2	0	1	1	0
1186	hh_225	4	1	3	0	0	3	250	2	0	1	1	0
1187	hh_225	4	2	3	NA	NA	3	250	2	0	1	1	0
1188	hh_226	1	1	3	0	0	3	60	1	0	0	0	0
1189	hh_226	3	1	2	NA	NA	3	60	1	0	0	0	0
1190	hh_226	1	1	3	0	1	3	60	1	0	0	0	0
1191	hh_226	1	1	3	1	1	3	60	1	0	0	0	0
1192	hh_226	3	1	3	0	0	3	60	1	0	0	0	1
1193	hh_226	3	2	2	NA	NA	3	60	1	0	0	0	1
1194	hh_226	1	1	3	0	1	3	60	1	0	0	0	0
1195	hh_226	3	2	2	NA	NA	3	60	1	0	0	0	0
1196	hh_226	3	2	2	NA	NA	3	60	1	0	0	0	0
1197	hh_226	1	1	3	0	0	3	60	1	0	0	0	0
1198	hh_227	2	1	3	0	0	3	152	1	0	1	1	0
1199	hh_227	2	1	3	0	0	3	152	1	0	1	1	0
1200	hh_227	2	1	3	0	0	3	152	1	0	1	1	0
1201	hh_227	2	1	3	0	0	3	152	1	0	1	1	0
1202	hh_227	2	1	3	0	0	3	152	1	0	1	1	1
1203	hh_228	1	1	3	0	0	3	430	3	0	1	0	1
1204	hh_228	4	2	3	NA	NA	3	430	3	0	1	0	0
1205	hh_228	1	1	3	0	0	3	430	3	0	1	0	1
1206	hh_228	4	2	3	NA	NA	3	430	3	0	1	0	0
1207	hh_228	1	1	3	0	1	3	430	3	0	1	0	1
1208	hh_228	1	1	3	0	0	3	430	3	0	1	0	1
1209	hh_228	4	1	3	0	0	3	430	3	0	1	0	1
1210	hh_228	1	2	3	NA	NA	3	430	3	0	1	0	1
1211	hh_228	4	1	3	0	0	3	430	3	0	1	0	1
1212	hh_228	1	2	3	NA	NA	3	430	3	0	1	0	0
1213	hh_228	4	1	3	0	0	3	430	3	0	1	0	1
1214	hh_228	1	1	3	0	0	3	430	3	0	1	0	0
1215	hh_228	4	1	3	0	0	3	430	3	0	1	0	0
1216	hh_228	4	1	3	0	0	3	430	3	0	1	0	0
1217	hh_229	4	1	3	0	0	3	481	3	0	1	0	0
1218	hh_229	1	2	3	NA	NA	3	481	3	0	1	0	0
1219	hh_229	1	1	3	0	0	3	481	3	0	1	0	0
1220	hh_229	4	2	3	NA	NA	3	481	3	0	1	0	0
1221	hh_229	4	1	3	0	0	3	481	3	0	1	0	0
1222	hh_229	1	1	3	0	0	3	481	3	0	1	0	0
1223	hh_229	4	1	3	0	0	3	481	3	0	1	0	1
1224	hh_229	4	1	3	0	0	3	481	3	0	1	0	0
1225	hh_229	1	1	3	0	0	3	481	3	0	1	0	0
1226	hh_229	1	1	3	0	0	3	481	3	0	1	0	1
1227	hh_23	1	1	2	NA	NA	1	205	2	0	1	0	0
1228	hh_23	3	1	2	NA	NA	1	205	2	0	1	0	0
1229	hh_23	1	1	3	0	1	1	205	2	0	1	0	0
1230	hh_23	3	1	2	NA	NA	1	205	2	0	1	0	0
1231	hh_23	3	1	1	NA	NA	1	205	2	0	1	0	0
1232	hh_23	4	1	3	0	0	1	205	2	0	1	0	0
1233	hh_23	1	1	3	0	0	1	205	2	0	1	0	0
1234	hh_23	1	2	2	NA	NA	1	205	2	0	1	0	0
1235	hh_23	1	1	3	0	0	1	205	2	0	1	0	0
1236	hh_23	4	1	3	0	0	1	205	2	0	1	0	0
1237	hh_23	4	1	3	0	0	1	205	2	0	1	0	0
1238	hh_23	4	2	2	NA	NA	1	205	2	0	1	0	0
1239	hh_23	3	2	2	NA	NA	1	205	2	0	1	0	0
1240	hh_23	3	1	1	NA	NA	1	205	2	0	1	0	1
1241	hh_23	4	2	2	NA	NA	1	205	2	0	1	0	0
1242	hh_230	2	1	3	1	0	3	150	1	0	1	0	0
1243	hh_230	2	1	3	0	0	3	150	1	0	1	0	0
1244	hh_230	2	1	1	NA	NA	3	150	1	0	1	0	0
1245	hh_230	2	1	1	NA	NA	3	150	1	0	1	0	1
1246	hh_230	2	1	3	0	0	3	150	1	0	1	0	0
1247	hh_231	2	1	3	0	0	3	86	1	0	1	0	0
1248	hh_231	2	1	3	0	0	3	86	1	0	1	0	0
1249	hh_231	2	1	1	NA	NA	3	86	1	0	1	0	0
1250	hh_231	2	2	1	NA	NA	3	86	1	0	1	0	0
1251	hh_231	2	2	3	NA	NA	3	86	1	0	1	0	0
1252	hh_232	2	1	3	0	0	3	290	2	0	1	1	0
1253	hh_232	2	1	3	0	0	3	290	2	0	1	1	1
1254	hh_232	2	1	3	0	0	3	290	2	0	1	1	1
1255	hh_232	2	2	3	NA	NA	3	290	2	0	1	1	0
1256	hh_232	2	2	3	NA	NA	3	290	2	0	1	1	0
1257	hh_233	2	2	3	NA	NA	3	47	1	0	1	1	0
1258	hh_233	2	1	3	0	0	3	47	1	0	1	1	0
1259	hh_233	2	1	3	0	1	3	47	1	0	1	1	1
1260	hh_233	2	1	3	0	0	3	47	1	0	1	1	0
1261	hh_233	2	1	3	1	1	3	47	1	0	1	1	1
1262	hh_234	2	1	3	0	0	3	110	1	0	1	0	0
1263	hh_234	2	2	3	NA	NA	3	110	1	0	1	0	1
1264	hh_234	2	1	3	0	0	3	110	1	0	1	0	0
1265	hh_234	2	1	3	0	0	3	110	1	0	1	0	0
1266	hh_234	2	1	3	0	0	3	110	1	0	1	0	0
1267	hh_235	4	1	3	0	0	3	220	2	0	1	0	0
1268	hh_235	1	1	3	0	0	3	220	2	0	1	0	1
1269	hh_235	1	2	3	NA	NA	3	220	2	0	1	0	0
1270	hh_235	4	1	3	0	0	3	220	2	0	1	0	0
1271	hh_235	4	1	3	0	0	3	220	2	0	1	0	0
1272	hh_235	1	1	3	1	1	3	220	2	0	1	0	0
1273	hh_235	1	1	3	1	1	3	220	2	0	1	0	0
1274	hh_235	4	1	3	0	0	3	220	2	0	1	0	0
1275	hh_235	4	1	3	0	0	3	220	2	0	1	0	0
1276	hh_235	1	1	3	1	1	3	220	2	0	1	0	0
1277	hh_236	1	1	3	0	0	3	510	3	0	1	0	0
1278	hh_236	2	1	2	NA	NA	3	510	3	0	1	0	0
1279	hh_236	1	2	3	NA	NA	3	510	3	0	1	0	1
1280	hh_236	2	2	2	NA	NA	3	510	3	0	1	0	0
1281	hh_236	2	2	2	NA	NA	3	510	3	0	1	0	0
1282	hh_236	4	1	3	0	0	3	510	3	0	1	0	0
1283	hh_236	2	1	2	NA	NA	3	510	3	0	1	0	0
1284	hh_236	4	1	3	0	0	3	510	3	0	1	0	0
1285	hh_236	1	1	3	0	0	3	510	3	0	1	0	1
1286	hh_236	4	1	3	0	0	3	510	3	0	1	0	1
1287	hh_236	1	1	3	0	0	3	510	3	0	1	0	1
1288	hh_236	2	1	1	NA	NA	3	510	3	0	1	0	0
1289	hh_236	1	1	3	0	0	3	510	3	0	1	0	1
1290	hh_236	4	2	3	NA	NA	3	510	3	0	1	0	1
1291	hh_236	4	1	3	0	0	3	510	3	0	1	0	0
1292	hh_237	4	1	3	0	0	2	37	1	0	1	1	0
1293	hh_237	1	1	3	0	0	2	37	1	0	1	1	0
1294	hh_237	4	1	3	0	0	2	37	1	0	1	1	0
1295	hh_237	4	1	3	0	0	2	37	1	0	1	1	0
1296	hh_237	1	1	3	0	1	2	37	1	0	1	1	0
1297	hh_237	1	1	3	0	1	2	37	1	0	1	1	0
1298	hh_237	1	1	3	0	0	2	37	1	0	1	1	0
1299	hh_237	4	1	3	0	0	2	37	1	0	1	1	0
1300	hh_237	1	2	3	NA	NA	2	37	1	0	1	1	0
1301	hh_237	4	2	3	NA	NA	2	37	1	0	1	1	0
1302	hh_238	1	2	3	NA	NA	2	180	1	1	1	1	0
1303	hh_238	1	1	3	0	0	2	180	1	1	1	1	0
1304	hh_238	1	1	3	0	0	2	180	1	1	1	1	0
1305	hh_238	1	1	2	NA	NA	2	180	1	1	1	1	0
1306	hh_238	1	1	3	0	0	2	180	1	1	1	1	0
1307	hh_238	4	1	3	0	0	2	180	1	1	1	1	0
1308	hh_238	4	1	2	NA	NA	2	180	1	1	1	1	0
1309	hh_238	4	1	3	0	0	2	180	1	1	1	1	0
1310	hh_238	4	1	3	0	0	2	180	1	1	1	1	0
1311	hh_238	4	2	3	NA	NA	2	180	1	1	1	1	0
1312	hh_239	1	2	2	NA	NA	2	180	1	1	1	1	0
1313	hh_239	4	1	3	0	1	2	180	1	1	1	1	0
1314	hh_239	1	1	3	0	0	2	180	1	1	1	1	0
1315	hh_239	4	1	3	0	1	2	180	1	1	1	1	0
1316	hh_239	1	1	3	0	1	2	180	1	1	1	1	1
1317	hh_239	4	1	3	0	0	2	180	1	1	1	1	0
1318	hh_239	4	1	3	0	0	2	180	1	1	1	1	0
1319	hh_239	1	2	3	NA	NA	2	180	1	1	1	1	0
1320	hh_239	4	2	3	NA	NA	2	180	1	1	1	1	0
1321	hh_239	1	1	3	0	1	2	180	1	1	1	1	1
1322	hh_24	4	2	2	NA	NA	1	19	1	0	0	0	0
1323	hh_24	1	1	3	0	1	1	19	1	0	0	0	0
1324	hh_24	1	1	2	NA	NA	1	19	1	0	0	0	0
1325	hh_24	1	2	3	NA	NA	1	19	1	0	0	0	0
1326	hh_24	1	1	1	NA	NA	1	19	1	0	0	0	0
1327	hh_24	4	1	3	0	0	1	19	1	0	0	0	0
1328	hh_24	1	1	3	1	1	1	19	1	0	0	0	0
1329	hh_24	4	1	3	0	0	1	19	1	0	0	0	0
1330	hh_24	4	1	3	0	0	1	19	1	0	0	0	0
1331	hh_24	4	1	2	NA	NA	1	19	1	0	0	0	0
1332	hh_240	2	1	3	0	0	2	200	1	0	0	1	1
1333	hh_240	2	1	3	0	1	2	200	1	0	0	1	0
1334	hh_240	2	1	3	0	1	2	200	1	0	0	1	1
1335	hh_240	2	1	3	0	1	2	200	1	0	0	1	1
1336	hh_240	2	1	3	0	1	2	200	1	0	0	1	0
1337	hh_241	2	1	3	0	0	3	82	1	0	0	1	0
1338	hh_241	2	1	3	0	0	3	82	1	0	0	1	0
1339	hh_241	2	1	3	0	0	3	82	1	0	0	1	1
1340	hh_241	2	1	3	0	0	3	82	1	0	0	1	1
1341	hh_241	2	1	2	NA	NA	3	82	1	0	0	1	0
1342	hh_242	1	1	3	0	0	3	137	1	0	1	1	0
1343	hh_242	4	1	3	0	0	3	137	1	0	1	1	0
1344	hh_242	1	1	3	0	0	3	137	1	0	1	1	0
1345	hh_242	4	1	3	0	0	3	137	1	0	1	1	0
1346	hh_242	4	2	3	NA	NA	3	137	1	0	1	1	0
1347	hh_242	1	1	3	0	0	3	137	1	0	1	1	0
1348	hh_242	1	1	3	0	1	3	137	1	0	1	1	0
1349	hh_242	4	1	3	0	0	3	137	1	0	1	1	0
1350	hh_242	4	1	3	0	0	3	137	1	0	1	1	0
1351	hh_242	1	2	3	NA	NA	3	137	1	0	1	1	0
1352	hh_243	1	1	3	0	0	3	265	2	0	1	1	0
1353	hh_243	1	1	3	0	0	3	265	2	0	1	1	0
1354	hh_243	1	1	3	0	1	3	265	2	0	1	1	0
1355	hh_243	1	1	3	0	0	3	265	2	0	1	1	0
1356	hh_243	1	2	3	NA	NA	3	265	2	0	1	1	0
1357	hh_244	1	1	3	0	0	3	156	1	0	1	1	0
1358	hh_244	1	1	3	0	1	3	156	1	0	1	1	0
1359	hh_244	4	2	3	NA	NA	3	156	1	0	1	1	0
1360	hh_244	4	1	3	0	0	3	156	1	0	1	1	0
1361	hh_244	4	1	3	0	0	3	156	1	0	1	1	0
1362	hh_244	4	1	3	0	0	3	156	1	0	1	1	0
1363	hh_244	1	2	3	NA	NA	3	156	1	0	1	1	1
1364	hh_244	4	1	3	0	0	3	156	1	0	1	1	0
1365	hh_244	1	1	3	0	0	3	156	1	0	1	1	1
1366	hh_244	1	1	3	0	0	3	156	1	0	1	1	1
1367	hh_245	2	2	2	NA	NA	3	412	3	0	1	1	0
1368	hh_245	2	1	3	0	0	3	412	3	0	1	1	0
1369	hh_245	2	2	2	NA	NA	3	412	3	0	1	1	0
1370	hh_245	2	1	3	0	0	3	412	3	0	1	1	0
1371	hh_245	2	1	3	0	1	3	412	3	0	1	1	1
1372	hh_246	2	1	2	NA	NA	3	460	3	0	1	1	0
1373	hh_246	2	2	2	NA	NA	3	460	3	0	1	1	0
1374	hh_246	2	2	2	NA	NA	3	460	3	0	1	1	0
1375	hh_246	2	1	3	0	1	3	460	3	0	1	1	1
1376	hh_246	2	1	3	0	1	3	460	3	0	1	1	1
1377	hh_247	2	1	3	0	0	1	80	1	0	1	1	0
1378	hh_247	2	1	3	0	0	1	80	1	0	1	1	1
1379	hh_247	2	2	2	NA	NA	1	80	1	0	1	1	0
1380	hh_247	2	2	2	NA	NA	1	80	1	0	1	1	0
1381	hh_247	2	1	3	0	0	1	80	1	0	1	1	0
1382	hh_248	2	1	3	0	0	1	17	1	1	1	1	0
1383	hh_248	2	1	2	NA	NA	1	17	1	1	1	1	0
1384	hh_248	2	2	2	NA	NA	1	17	1	1	1	1	0
1385	hh_248	2	1	2	NA	NA	1	17	1	1	1	1	0
1386	hh_248	2	2	2	NA	NA	1	17	1	1	1	1	0
1387	hh_249	1	1	3	0	0	1	95	1	1	0	1	0
1388	hh_249	1	1	3	0	0	1	95	1	1	0	1	0
1389	hh_249	1	2	3	NA	NA	1	95	1	1	0	1	0
1390	hh_249	4	1	3	0	0	1	95	1	1	0	1	0
1391	hh_249	1	1	2	NA	NA	1	95	1	1	0	1	0
1392	hh_249	4	1	2	NA	NA	1	95	1	1	0	1	0
1393	hh_249	1	2	3	NA	NA	1	95	1	1	0	1	0
1394	hh_249	4	2	3	NA	NA	1	95	1	1	0	1	0
1395	hh_249	4	1	3	0	0	1	95	1	1	0	1	0
1396	hh_249	4	1	3	0	0	1	95	1	1	0	1	0
1397	hh_25	1	1	3	0	1	1	169	1	0	1	0	1
1398	hh_25	4	2	1	NA	NA	1	169	1	0	1	0	0
1399	hh_25	4	1	3	0	0	1	169	1	0	1	0	0
1400	hh_25	1	1	3	0	0	1	169	1	0	1	0	0
1401	hh_25	1	2	2	NA	NA	1	169	1	0	1	0	0
1402	hh_25	4	1	1	NA	NA	1	169	1	0	1	0	0
1403	hh_25	1	1	3	0	0	1	169	1	0	1	0	0
1404	hh_25	4	1	3	0	0	1	169	1	0	1	0	1
1405	hh_25	1	1	2	NA	NA	1	169	1	0	1	0	0
1406	hh_25	4	2	3	NA	NA	1	169	1	0	1	0	0
1407	hh_250	3	1	3	0	0	3	870	3	0	0	1	0
1408	hh_250	3	1	3	0	0	3	870	3	0	0	1	0
1409	hh_250	3	1	3	0	0	3	870	3	0	0	1	0
1410	hh_250	3	1	1	NA	NA	3	870	3	0	0	1	0
1411	hh_250	3	1	3	0	0	3	870	3	0	0	1	0
1412	hh_250	1	1	3	0	1	3	870	3	0	0	1	0
1413	hh_250	1	1	3	0	0	3	870	3	0	0	1	0
1414	hh_250	1	1	3	0	0	3	870	3	0	0	1	0
1415	hh_250	1	1	3	1	1	3	870	3	0	0	1	0
1416	hh_250	1	1	3	0	0	3	870	3	0	0	1	0
1417	hh_251	1	2	3	NA	NA	3	290	2	0	1	0	0
1418	hh_251	1	1	3	1	1	3	290	2	0	1	0	0
1419	hh_251	1	1	3	0	0	3	290	2	0	1	0	0
1420	hh_251	1	1	3	0	0	3	290	2	0	1	0	0
1421	hh_251	1	1	3	0	0	3	290	2	0	1	0	1
1422	hh_252	1	2	3	NA	NA	1	26	1	1	1	1	0
1423	hh_252	1	1	3	0	0	1	26	1	1	1	1	0
1424	hh_252	4	1	3	0	0	1	26	1	1	1	1	0
1425	hh_252	4	1	3	0	0	1	26	1	1	1	1	0
1426	hh_252	1	1	3	0	0	1	26	1	1	1	1	0
1427	hh_252	4	1	3	0	0	1	26	1	1	1	1	0
1428	hh_252	4	1	3	0	0	1	26	1	1	1	1	0
1429	hh_252	1	1	3	0	0	1	26	1	1	1	1	0
1430	hh_252	1	2	3	NA	NA	1	26	1	1	1	1	0
1431	hh_252	4	2	3	NA	NA	1	26	1	1	1	1	0
1432	hh_253	4	1	3	0	0	1	70	1	1	1	1	0
1433	hh_253	4	1	2	NA	NA	1	70	1	1	1	1	0
1434	hh_253	1	1	3	0	0	1	70	1	1	1	1	0
1435	hh_253	4	2	3	NA	NA	1	70	1	1	1	1	0
1436	hh_253	4	1	3	0	0	1	70	1	1	1	1	0
1437	hh_253	4	1	3	0	0	1	70	1	1	1	1	0
1438	hh_253	1	1	3	0	0	1	70	1	1	1	1	0
1439	hh_253	1	1	3	0	0	1	70	1	1	1	1	0
1440	hh_253	1	1	3	0	1	1	70	1	1	1	1	0
1441	hh_253	1	2	3	NA	NA	1	70	1	1	1	1	0
1442	hh_254	4	1	3	0	0	1	40	1	1	0	1	0
1443	hh_254	4	2	3	NA	NA	1	40	1	1	0	1	0
1444	hh_254	4	1	3	0	0	1	40	1	1	0	1	0
1445	hh_254	1	2	3	NA	NA	1	40	1	1	0	1	0
1446	hh_254	1	1	3	0	0	1	40	1	1	0	1	1
1447	hh_254	4	2	2	NA	NA	1	40	1	1	0	1	0
1448	hh_254	4	1	3	0	0	1	40	1	1	0	1	1
1449	hh_254	1	1	3	0	0	1	40	1	1	0	1	0
1450	hh_254	1	1	2	NA	NA	1	40	1	1	0	1	1
1451	hh_254	1	1	3	0	0	1	40	1	1	0	1	0
1452	hh_26	3	2	2	NA	NA	1	69	1	0	1	0	0
1453	hh_26	3	1	3	0	0	1	69	1	0	1	0	1
1454	hh_26	3	2	2	NA	NA	1	69	1	0	1	0	0
1455	hh_26	3	1	2	NA	NA	1	69	1	0	1	0	0
1456	hh_26	3	1	2	NA	NA	1	69	1	0	1	0	0
1457	hh_27	1	1	3	0	0	1	147	1	0	1	1	0
1458	hh_27	4	1	3	0	0	1	147	1	0	1	1	0
1459	hh_27	4	1	3	0	0	1	147	1	0	1	1	0
1460	hh_27	1	1	3	0	0	1	147	1	0	1	1	0
1461	hh_27	4	1	3	0	0	1	147	1	0	1	1	1
1462	hh_27	4	2	3	NA	NA	1	147	1	0	1	1	0
1463	hh_27	1	1	3	0	1	1	147	1	0	1	1	1
1464	hh_27	4	1	3	0	0	1	147	1	0	1	1	0
1465	hh_27	1	1	3	0	0	1	147	1	0	1	1	1
1466	hh_27	1	2	3	NA	NA	1	147	1	0	1	1	0
1467	hh_28	1	1	3	0	0	1	270	2	0	1	1	1
1468	hh_28	1	1	3	0	0	1	270	2	0	1	1	1
1469	hh_28	1	1	3	0	0	1	270	2	0	1	1	1
1470	hh_28	1	2	3	NA	NA	1	270	2	0	1	1	1
1471	hh_28	1	1	3	0	1	1	270	2	0	1	1	0
1472	hh_28	4	1	3	0	0	1	270	2	0	1	1	0
1473	hh_28	4	1	3	0	0	1	270	2	0	1	1	0
1474	hh_28	4	1	3	0	1	1	270	2	0	1	1	1
1475	hh_28	4	1	3	0	0	1	270	2	0	1	1	0
1476	hh_28	4	2	2	NA	NA	1	270	2	0	1	1	0
1477	hh_29	1	1	3	0	0	1	146	1	0	1	1	0
1478	hh_29	4	1	3	0	0	1	146	1	0	1	1	1
1479	hh_29	1	2	3	NA	NA	1	146	1	0	1	1	0
1480	hh_29	1	2	3	NA	NA	1	146	1	0	1	1	0
1481	hh_29	4	1	3	0	0	1	146	1	0	1	1	0
1482	hh_29	3	1	3	0	0	1	146	1	0	1	1	0
1483	hh_29	4	1	3	0	0	1	146	1	0	1	1	0
1484	hh_29	4	2	3	NA	NA	1	146	1	0	1	1	0
1485	hh_29	4	2	3	NA	NA	1	146	1	0	1	1	0
1486	hh_29	3	1	3	0	0	1	146	1	0	1	1	0
1487	hh_29	3	1	3	0	0	1	146	1	0	1	1	0
1488	hh_29	1	1	3	0	0	1	146	1	0	1	1	1
1489	hh_29	1	1	3	0	1	1	146	1	0	1	1	0
1490	hh_29	3	1	3	0	0	1	146	1	0	1	1	0
1491	hh_29	3	1	3	0	0	1	146	1	0	1	1	0
1492	hh_30	4	2	3	NA	NA	1	215	2	0	0	0	0
1493	hh_30	1	1	3	0	0	1	215	2	0	0	0	1
1494	hh_30	1	1	3	0	0	1	215	2	0	0	0	1
1495	hh_30	4	1	3	0	0	1	215	2	0	0	0	0
1496	hh_30	4	1	2	NA	NA	1	215	2	0	0	0	0
1497	hh_30	4	1	3	0	0	1	215	2	0	0	0	0
1498	hh_30	1	1	3	0	0	1	215	2	0	0	0	0
1499	hh_30	4	1	3	0	0	1	215	2	0	0	0	0
1500	hh_30	1	2	3	NA	NA	1	215	2	0	0	0	0
1501	hh_30	1	1	3	0	0	1	215	2	0	0	0	0
1502	hh_31	4	1	3	0	0	1	167	1	0	0	0	0
1503	hh_31	1	1	3	0	0	1	167	1	0	0	0	1
1504	hh_31	1	2	3	NA	NA	1	167	1	0	0	0	0
1505	hh_31	1	1	3	0	0	1	167	1	0	0	0	0
1506	hh_31	4	1	3	0	0	1	167	1	0	0	0	0
1507	hh_31	1	1	3	0	0	1	167	1	0	0	0	0
1508	hh_31	4	1	3	0	1	1	167	1	0	0	0	0
1509	hh_31	4	2	3	NA	NA	1	167	1	0	0	0	0
1510	hh_31	1	1	3	0	0	1	167	1	0	0	0	0
1511	hh_31	4	1	3	0	0	1	167	1	0	0	0	0
1512	hh_32	3	1	3	0	0	1	40	1	0	0	1	1
1513	hh_32	3	1	3	0	0	1	40	1	0	0	1	1
1514	hh_32	3	1	3	0	0	1	40	1	0	0	1	0
1515	hh_32	3	1	3	0	0	1	40	1	0	0	1	1
1516	hh_32	3	1	3	0	0	1	40	1	0	0	1	1
1517	hh_33	1	1	3	0	0	1	290	2	0	1	0	0
1518	hh_33	1	2	3	NA	NA	1	290	2	0	1	0	0
1519	hh_33	1	2	2	NA	NA	1	290	2	0	1	0	0
1520	hh_33	4	1	3	0	0	1	290	2	0	1	0	0
1521	hh_33	4	1	3	0	1	1	290	2	0	1	0	0
1522	hh_33	4	1	3	0	1	1	290	2	0	1	0	0
1523	hh_33	4	2	3	NA	NA	1	290	2	0	1	0	0
1524	hh_33	1	1	3	0	0	1	290	2	0	1	0	0
1525	hh_33	1	1	3	0	1	1	290	2	0	1	0	0
1526	hh_33	4	2	3	NA	NA	1	290	2	0	1	0	0
1527	hh_34	4	1	2	NA	NA	1	65	1	0	0	0	0
1528	hh_34	1	1	3	0	0	1	65	1	0	0	0	0
1529	hh_34	1	1	2	NA	NA	1	65	1	0	0	0	0
1530	hh_34	1	2	1	NA	NA	1	65	1	0	0	0	0
1531	hh_34	1	1	2	NA	NA	1	65	1	0	0	0	0
1532	hh_34	4	1	1	NA	NA	1	65	1	0	0	0	0
1533	hh_34	4	2	2	NA	NA	1	65	1	0	0	0	0
1534	hh_34	1	1	2	NA	NA	1	65	1	0	0	0	0
1535	hh_34	4	1	3	0	0	1	65	1	0	0	0	0
1536	hh_34	4	1	3	0	0	1	65	1	0	0	0	0
1537	hh_35	2	1	3	0	0	1	300	2	0	1	1	0
1538	hh_35	2	1	1	NA	NA	1	300	2	0	1	1	0
1539	hh_35	4	1	3	0	1	1	300	2	0	1	1	0
1540	hh_35	4	2	3	NA	NA	1	300	2	0	1	1	0
1541	hh_35	2	1	3	0	0	1	300	2	0	1	1	0
1542	hh_35	4	2	2	NA	NA	1	300	2	0	1	1	0
1543	hh_35	1	1	3	0	0	1	300	2	0	1	1	0
1544	hh_35	2	1	3	0	0	1	300	2	0	1	1	0
1545	hh_35	4	1	3	0	0	1	300	2	0	1	1	0
1546	hh_35	1	1	3	0	1	1	300	2	0	1	1	0
1547	hh_35	1	1	3	0	1	1	300	2	0	1	1	1
1548	hh_35	2	2	1	NA	NA	1	300	2	0	1	1	0
1549	hh_35	4	1	3	0	0	1	300	2	0	1	1	0
1550	hh_35	1	2	2	NA	NA	1	300	2	0	1	1	0
1551	hh_35	1	2	3	NA	NA	1	300	2	0	1	1	1
1552	hh_36	1	2	3	NA	NA	1	140	1	0	1	1	0
1553	hh_36	1	1	3	0	0	1	140	1	0	1	1	0
1554	hh_36	1	1	3	0	0	1	140	1	0	1	1	0
1555	hh_36	4	1	2	NA	NA	1	140	1	0	1	1	0
1556	hh_36	1	1	2	NA	NA	1	140	1	0	1	1	0
1557	hh_36	4	2	3	NA	NA	1	140	1	0	1	1	0
1558	hh_36	1	1	3	0	0	1	140	1	0	1	1	0
1559	hh_36	4	1	2	NA	NA	1	140	1	0	1	1	0
1560	hh_36	4	1	1	NA	NA	1	140	1	0	1	1	0
1561	hh_36	4	2	2	NA	NA	1	140	1	0	1	1	0
1562	hh_37	4	1	2	NA	NA	1	105	1	0	1	1	0
1563	hh_37	4	1	3	0	0	1	105	1	0	1	1	0
1564	hh_37	4	1	3	0	0	1	105	1	0	1	1	0
1565	hh_37	4	2	3	NA	NA	1	105	1	0	1	1	0
1566	hh_37	4	1	3	0	0	1	105	1	0	1	1	1
1567	hh_37	1	2	2	NA	NA	1	105	1	0	1	1	0
1568	hh_37	1	2	3	NA	NA	1	105	1	0	1	1	0
1569	hh_37	1	1	2	NA	NA	1	105	1	0	1	1	0
1570	hh_37	1	1	3	0	1	1	105	1	0	1	1	0
1571	hh_37	1	1	3	0	1	1	105	1	0	1	1	0
1572	hh_38	3	1	3	0	0	1	35	1	0	1	1	0
1573	hh_38	3	1	2	NA	NA	1	35	1	0	1	1	0
1574	hh_38	3	1	3	0	0	1	35	1	0	1	1	0
1575	hh_38	3	1	3	0	0	1	35	1	0	1	1	0
1576	hh_38	3	1	1	NA	NA	1	35	1	0	1	1	0
1577	hh_39	1	2	2	NA	NA	1	400	2	0	1	1	0
1578	hh_39	1	2	3	NA	NA	1	400	2	0	1	1	0
1579	hh_39	4	1	3	0	0	1	400	2	0	1	1	0
1580	hh_39	4	1	3	0	0	1	400	2	0	1	1	0
1581	hh_39	4	2	3	NA	NA	1	400	2	0	1	1	0
1582	hh_39	4	1	3	0	1	1	400	2	0	1	1	0
1583	hh_39	4	1	3	0	0	1	400	2	0	1	1	0
1584	hh_39	1	1	3	0	0	1	400	2	0	1	1	0
1585	hh_39	1	1	3	0	1	1	400	2	0	1	1	0
1586	hh_39	1	1	3	0	0	1	400	2	0	1	1	0
1587	hh_40	4	1	3	0	0	1	190	1	0	1	1	0
1588	hh_40	4	1	3	0	0	1	190	1	0	1	1	0
1589	hh_40	4	2	3	NA	NA	1	190	1	0	1	1	0
1590	hh_40	1	1	3	0	0	1	190	1	0	1	1	1
1591	hh_40	1	1	3	0	0	1	190	1	0	1	1	0
1592	hh_40	4	2	3	NA	NA	1	190	1	0	1	1	0
1593	hh_40	1	1	2	NA	NA	1	190	1	0	1	1	0
1594	hh_40	1	1	3	0	1	1	190	1	0	1	1	0
1595	hh_40	1	1	2	NA	NA	1	190	1	0	1	1	0
1596	hh_40	4	1	3	0	0	1	190	1	0	1	1	0
1597	hh_42	2	1	3	0	0	1	37	1	0	0	0	0
1598	hh_42	2	1	2	NA	NA	1	37	1	0	0	0	0
1599	hh_42	2	1	2	NA	NA	1	37	1	0	0	0	0
1600	hh_42	2	1	3	0	0	1	37	1	0	0	0	0
1601	hh_42	2	1	3	0	0	1	37	1	0	0	0	0
1602	hh_43	3	1	3	0	0	1	468	3	0	1	0	1
1603	hh_43	3	1	3	0	0	1	468	3	0	1	0	0
1604	hh_43	3	1	3	0	0	1	468	3	0	1	0	0
1605	hh_43	3	1	3	0	0	1	468	3	0	1	0	0
1606	hh_43	3	1	3	0	0	1	468	3	0	1	0	1
1607	hh_43	1	1	3	0	0	1	468	3	0	1	0	0
1608	hh_43	1	1	3	0	0	1	468	3	0	1	0	0
1609	hh_43	1	1	3	0	0	1	468	3	0	1	0	0
1610	hh_43	1	2	3	NA	NA	1	468	3	0	1	0	0
1611	hh_43	3	1	3	0	0	1	468	3	0	1	0	0
1612	hh_43	3	1	3	0	0	1	468	3	0	1	0	0
1613	hh_44	1	1	3	0	0	1	102	1	0	1	0	1
1614	hh_44	4	1	2	NA	NA	1	102	1	0	1	0	0
1615	hh_44	4	1	3	0	0	1	102	1	0	1	0	0
1616	hh_44	1	1	3	0	1	1	102	1	0	1	0	0
1617	hh_44	4	2	3	NA	NA	1	102	1	0	1	0	0
1618	hh_44	1	1	3	0	0	1	102	1	0	1	0	0
1619	hh_44	1	1	3	0	1	1	102	1	0	1	0	0
1620	hh_44	4	1	3	0	0	1	102	1	0	1	0	0
1621	hh_44	1	1	3	0	0	1	102	1	0	1	0	0
1622	hh_44	4	1	3	0	0	1	102	1	0	1	0	0
1623	hh_45	1	2	3	NA	NA	1	125	1	0	1	0	0
1624	hh_45	1	1	3	0	1	1	125	1	0	1	0	1
1625	hh_45	4	1	2	NA	NA	1	125	1	0	1	0	0
1626	hh_45	1	1	2	NA	NA	1	125	1	0	1	0	0
1627	hh_45	4	1	3	0	0	1	125	1	0	1	0	0
1628	hh_45	4	1	3	0	0	1	125	1	0	1	0	0
1629	hh_45	4	1	2	NA	NA	1	125	1	0	1	0	0
1630	hh_45	4	2	3	NA	NA	1	125	1	0	1	0	0
1631	hh_45	1	1	3	0	1	1	125	1	0	1	0	0
1632	hh_45	4	1	3	0	0	1	125	1	0	1	0	1
1633	hh_45	1	1	3	0	0	1	125	1	0	1	0	0
1634	hh_46	4	1	3	0	0	1	179	1	0	1	0	0
1635	hh_46	4	1	2	NA	NA	1	179	1	0	1	0	0
1636	hh_46	4	1	3	0	0	1	179	1	0	1	0	0
1637	hh_46	1	1	2	NA	NA	1	179	1	0	1	0	0
1638	hh_46	1	1	3	0	1	1	179	1	0	1	0	0
1639	hh_46	4	1	3	0	0	1	179	1	0	1	0	0
1640	hh_46	4	2	3	NA	NA	1	179	1	0	1	0	0
1641	hh_46	1	1	3	0	1	1	179	1	0	1	0	1
1642	hh_46	1	2	2	NA	NA	1	179	1	0	1	0	0
1643	hh_46	1	2	3	NA	NA	1	179	1	0	1	0	1
1644	hh_47	1	1	3	0	0	1	155	1	0	0	0	0
1645	hh_47	4	1	3	0	0	1	155	1	0	0	0	0
1646	hh_47	4	1	3	0	0	1	155	1	0	0	0	1
1647	hh_47	1	2	2	NA	NA	1	155	1	0	0	0	0
1648	hh_47	1	1	3	0	0	1	155	1	0	0	0	0
1649	hh_47	4	1	3	0	0	1	155	1	0	0	0	0
1650	hh_47	4	1	3	0	0	1	155	1	0	0	0	0
1651	hh_47	1	1	3	0	0	1	155	1	0	0	0	0
1652	hh_48	1	1	3	0	0	1	392	2	0	1	0	1
1653	hh_48	1	2	3	NA	NA	1	392	2	0	1	0	1
1654	hh_48	1	1	3	0	0	1	392	2	0	1	0	0
1655	hh_48	4	1	3	0	0	1	392	2	0	1	0	0
1656	hh_48	4	2	3	NA	NA	1	392	2	0	1	0	0
1657	hh_48	1	1	3	0	0	1	392	2	0	1	0	1
1658	hh_48	4	1	3	0	0	1	392	2	0	1	0	1
1659	hh_48	1	1	3	0	1	1	392	2	0	1	0	0
1660	hh_48	4	1	3	0	0	1	392	2	0	1	0	0
1661	hh_48	1	1	2	NA	NA	1	392	2	0	1	0	1
1662	hh_48	4	1	3	0	0	1	392	2	0	1	0	0
1663	hh_48	4	1	3	0	0	1	392	2	0	1	0	0
1664	hh_49	2	2	2	NA	NA	1	75	1	0	1	1	0
1665	hh_49	2	2	3	NA	NA	1	75	1	0	1	1	0
1666	hh_49	2	1	3	0	0	1	75	1	0	1	1	0
1667	hh_49	2	1	3	0	0	1	75	1	0	1	1	0
1668	hh_49	2	1	3	0	0	1	75	1	0	1	1	0
1669	hh_50	1	1	3	0	0	1	230	2	0	1	0	0
1670	hh_50	3	1	3	1	0	1	230	2	0	1	0	0
1671	hh_50	1	1	3	0	0	1	230	2	0	1	0	0
1672	hh_50	1	1	3	0	0	1	230	2	0	1	0	0
1673	hh_50	1	1	3	0	0	1	230	2	0	1	0	0
1674	hh_50	1	2	3	NA	NA	1	230	2	0	1	0	0
1675	hh_50	4	1	3	0	0	1	230	2	0	1	0	0
1676	hh_50	4	1	3	0	0	1	230	2	0	1	0	0
1677	hh_50	3	1	2	NA	NA	1	230	2	0	1	0	0
1678	hh_50	3	2	2	NA	NA	1	230	2	0	1	0	0
1679	hh_50	4	1	3	0	1	1	230	2	0	1	0	0
1680	hh_50	4	1	2	NA	NA	1	230	2	0	1	0	0
1681	hh_50	4	1	3	0	0	1	230	2	0	1	0	0
1682	hh_50	3	1	2	NA	NA	1	230	2	0	1	0	0
1683	hh_50	3	2	1	NA	NA	1	230	2	0	1	0	0
1684	hh_51	1	2	3	NA	NA	1	100	1	1	1	1	0
1685	hh_51	1	1	3	0	0	1	100	1	1	1	1	0
1686	hh_51	1	1	3	0	0	1	100	1	1	1	1	0
1687	hh_51	1	1	3	0	0	1	100	1	1	1	1	0
1688	hh_51	1	1	3	0	1	1	100	1	1	1	1	0
1689	hh_51	4	1	3	0	0	1	100	1	1	1	1	0
1690	hh_51	4	1	3	0	0	1	100	1	1	1	1	0
1691	hh_51	4	1	3	0	0	1	100	1	1	1	1	0
1692	hh_51	4	2	3	NA	NA	1	100	1	1	1	1	0
1693	hh_51	4	1	3	0	0	1	100	1	1	1	1	0
1694	hh_52	4	2	3	NA	NA	1	330	2	0	1	0	0
1695	hh_52	4	1	3	0	0	1	330	2	0	1	0	0
1696	hh_52	4	1	3	0	0	1	330	2	0	1	0	0
1697	hh_52	1	2	3	NA	NA	1	330	2	0	1	0	0
1698	hh_52	1	1	3	0	0	1	330	2	0	1	0	1
1699	hh_52	4	1	3	0	0	1	330	2	0	1	0	0
1700	hh_52	1	2	3	NA	NA	1	330	2	0	1	0	0
1701	hh_52	1	1	3	0	0	1	330	2	0	1	0	1
1702	hh_52	4	1	2	NA	NA	1	330	2	0	1	0	0
1703	hh_52	1	1	3	0	0	1	330	2	0	1	0	1
1704	hh_53	3	1	3	0	0	1	19	1	0	1	0	0
1705	hh_53	3	1	3	0	0	1	19	1	0	1	0	1
1706	hh_53	3	1	2	NA	NA	1	19	1	0	1	0	0
1707	hh_53	3	1	3	0	1	1	19	1	0	1	0	1
1708	hh_53	3	1	2	NA	NA	1	19	1	0	1	0	0
1709	hh_54	1	1	3	0	0	1	104	1	0	0	0	0
1710	hh_54	4	1	2	NA	NA	1	104	1	0	0	0	0
1711	hh_54	1	1	2	NA	NA	1	104	1	0	0	0	0
1712	hh_54	1	1	3	0	0	1	104	1	0	0	0	1
1713	hh_54	1	1	3	0	1	1	104	1	0	0	0	1
1714	hh_54	4	1	3	0	0	1	104	1	0	0	0	0
1715	hh_54	4	1	3	0	0	1	104	1	0	0	0	0
1716	hh_54	4	1	1	NA	NA	1	104	1	0	0	0	0
1717	hh_54	1	1	3	1	1	1	104	1	0	0	0	0
1718	hh_54	4	2	3	NA	NA	1	104	1	0	0	0	0
1719	hh_55	2	1	3	0	1	1	33	1	0	1	1	1
1720	hh_55	2	1	3	0	0	1	33	1	0	1	1	0
1721	hh_55	2	1	3	0	0	1	33	1	0	1	1	0
1722	hh_55	2	2	3	NA	NA	1	33	1	0	1	1	0
1723	hh_55	2	1	3	0	1	1	33	1	0	1	1	1
1724	hh_56	2	2	3	NA	NA	1	26	1	0	1	1	0
1725	hh_56	2	1	3	0	0	1	26	1	0	1	1	0
1726	hh_56	2	1	3	0	0	1	26	1	0	1	1	0
1727	hh_56	2	1	2	NA	NA	1	26	1	0	1	1	0
1728	hh_56	2	1	3	0	0	1	26	1	0	1	1	0
1729	hh_57	4	2	3	NA	NA	1	220	2	0	1	1	0
1730	hh_57	2	2	2	NA	NA	1	220	2	0	1	1	0
1731	hh_57	1	1	3	0	0	1	220	2	0	1	1	0
1732	hh_57	1	1	3	0	0	1	220	2	0	1	1	0
1733	hh_57	4	1	3	0	0	1	220	2	0	1	1	0
1734	hh_57	1	2	3	NA	NA	1	220	2	0	1	1	0
1735	hh_57	4	1	3	0	1	1	220	2	0	1	1	0
1736	hh_57	4	1	3	0	0	1	220	2	0	1	1	0
1737	hh_57	2	1	3	0	0	1	220	2	0	1	1	1
1738	hh_57	2	1	3	0	0	1	220	2	0	1	1	1
1739	hh_57	1	1	3	0	0	1	220	2	0	1	1	0
1740	hh_57	1	1	3	0	1	1	220	2	0	1	1	0
1741	hh_57	4	1	3	0	0	1	220	2	0	1	1	0
1742	hh_57	4	1	3	0	0	1	220	2	0	1	1	0
1743	hh_57	2	1	3	0	0	1	220	2	0	1	1	0
1744	hh_57	2	1	3	0	0	1	220	2	0	1	1	0
1745	hh_58	2	1	2	NA	NA	1	28	1	0	1	1	0
1746	hh_58	2	1	2	NA	NA	1	28	1	0	1	1	0
1747	hh_58	2	1	1	NA	NA	1	28	1	0	1	1	0
1748	hh_58	2	1	2	NA	NA	1	28	1	0	1	1	0
1749	hh_58	2	1	3	0	1	1	28	1	0	1	1	0
1750	hh_59	2	1	3	0	1	1	482	3	1	1	1	1
1751	hh_59	2	1	3	0	0	1	482	3	1	1	1	0
1752	hh_59	2	1	3	0	0	1	482	3	1	1	1	0
1753	hh_59	2	1	1	NA	NA	1	482	3	1	1	1	0
1754	hh_59	2	1	2	NA	NA	1	482	3	1	1	1	0
1755	hh_60	2	1	3	0	0	1	86	1	0	1	1	0
1756	hh_60	2	1	3	0	0	1	86	1	0	1	1	0
1757	hh_60	2	2	2	NA	NA	1	86	1	0	1	1	0
1758	hh_60	2	1	3	0	0	1	86	1	0	1	1	0
1759	hh_60	2	2	1	NA	NA	1	86	1	0	1	1	0
1760	hh_61	2	2	2	NA	NA	1	265	2	1	1	1	0
1761	hh_61	2	2	2	NA	NA	1	265	2	1	1	1	0
1762	hh_61	2	1	3	0	0	1	265	2	1	1	1	0
1763	hh_61	1	1	3	0	0	1	265	2	1	1	1	0
1764	hh_61	1	2	3	NA	NA	1	265	2	1	1	1	0
1765	hh_61	4	1	3	0	0	1	265	2	1	1	1	0
1766	hh_61	2	1	3	0	0	1	265	2	1	1	1	0
1767	hh_61	4	1	3	0	0	1	265	2	1	1	1	0
1768	hh_61	2	1	3	0	0	1	265	2	1	1	1	0
1769	hh_61	4	2	3	NA	NA	1	265	2	1	1	1	0
1770	hh_61	4	1	3	0	0	1	265	2	1	1	1	0
1771	hh_61	1	1	3	0	0	1	265	2	1	1	1	0
1772	hh_61	1	1	3	0	1	1	265	2	1	1	1	0
1773	hh_61	1	1	3	0	1	1	265	2	1	1	1	0
1774	hh_61	4	1	3	0	0	1	265	2	1	1	1	1
1775	hh_62	1	2	3	NA	NA	1	546	3	0	1	0	0
1776	hh_62	1	1	3	0	0	1	546	3	0	1	0	0
1777	hh_62	1	1	3	0	1	1	546	3	0	1	0	1
1778	hh_62	1	1	2	NA	NA	1	546	3	0	1	0	0
1779	hh_62	1	1	3	0	0	1	546	3	0	1	0	1
1780	hh_63	4	2	3	NA	NA	1	505	3	0	1	0	0
1781	hh_63	1	1	3	0	0	1	505	3	0	1	0	0
1782	hh_63	1	1	3	0	0	1	505	3	0	1	0	0
1783	hh_63	4	1	3	0	0	1	505	3	0	1	0	0
1784	hh_63	1	2	3	NA	NA	1	505	3	0	1	0	0
1785	hh_63	4	1	3	0	0	1	505	3	0	1	0	0
1786	hh_63	1	1	3	0	0	1	505	3	0	1	0	0
1787	hh_63	1	1	3	0	0	1	505	3	0	1	0	0
1788	hh_63	4	1	3	0	0	1	505	3	0	1	0	0
1789	hh_63	4	1	3	0	0	1	505	3	0	1	0	0
1790	hh_64	4	1	3	0	0	1	251	2	0	1	0	0
1791	hh_64	1	1	3	0	0	1	251	2	0	1	0	1
1792	hh_64	4	1	3	0	0	1	251	2	0	1	0	0
1793	hh_64	1	1	3	0	0	1	251	2	0	1	0	1
1794	hh_64	4	1	3	0	0	1	251	2	0	1	0	0
1795	hh_64	1	1	3	0	0	1	251	2	0	1	0	1
1796	hh_64	1	2	3	NA	NA	1	251	2	0	1	0	1
1797	hh_64	4	1	3	0	0	1	251	2	0	1	0	0
1798	hh_64	1	1	3	0	1	1	251	2	0	1	0	0
1799	hh_64	4	2	3	NA	NA	1	251	2	0	1	0	0
1800	hh_65	1	2	1	NA	NA	1	530	3	0	0	0	0
1801	hh_65	4	2	3	NA	NA	1	530	3	0	0	0	0
1802	hh_65	1	1	3	0	0	1	530	3	0	0	0	0
1803	hh_65	4	1	3	0	0	1	530	3	0	0	0	0
1804	hh_65	1	1	2	NA	NA	1	530	3	0	0	0	0
1805	hh_65	1	2	1	NA	NA	1	530	3	0	0	0	0
1806	hh_65	4	1	2	NA	NA	1	530	3	0	0	0	0
1807	hh_65	4	1	2	NA	NA	1	530	3	0	0	0	0
1808	hh_65	1	1	1	NA	NA	1	530	3	0	0	0	0
1809	hh_65	4	1	3	0	0	1	530	3	0	0	0	0
1810	hh_66	2	1	3	0	0	1	413	3	0	1	0	1
1811	hh_66	2	1	3	0	0	1	413	3	0	1	0	0
1812	hh_66	4	1	3	0	0	1	413	3	0	1	0	0
1813	hh_66	1	2	3	NA	NA	1	413	3	0	1	0	1
1814	hh_66	1	1	3	0	0	1	413	3	0	1	0	0
1815	hh_66	1	1	3	1	1	1	413	3	0	1	0	0
1816	hh_66	2	2	1	NA	NA	1	413	3	0	1	0	0
1817	hh_66	2	1	1	NA	NA	1	413	3	0	1	0	0
1818	hh_66	2	2	1	NA	NA	1	413	3	0	1	0	0
1819	hh_66	4	2	2	NA	NA	1	413	3	0	1	0	0
1820	hh_66	4	1	3	0	1	1	413	3	0	1	0	1
1821	hh_66	4	1	3	0	0	1	413	3	0	1	0	0
1822	hh_66	4	1	3	0	0	1	413	3	0	1	0	1
1823	hh_66	1	1	3	0	0	1	413	3	0	1	0	0
1824	hh_66	1	2	3	NA	NA	1	413	3	0	1	0	1
1825	hh_67	3	1	3	0	0	1	100	1	0	0	0	1
1826	hh_67	3	2	2	NA	NA	1	100	1	0	0	0	0
1827	hh_67	3	1	3	0	0	1	100	1	0	0	0	0
1828	hh_67	3	1	3	0	0	1	100	1	0	0	0	0
1829	hh_67	3	1	2	NA	NA	1	100	1	0	0	0	1
1830	hh_68	1	1	3	0	0	1	55	1	0	1	0	0
1831	hh_68	1	1	3	1	1	1	55	1	0	1	0	0
1832	hh_68	4	1	3	0	0	1	55	1	0	1	0	0
1833	hh_68	4	1	3	0	0	1	55	1	0	1	0	0
1834	hh_68	1	2	3	NA	NA	1	55	1	0	1	0	0
1835	hh_68	4	2	2	NA	NA	1	55	1	0	1	0	0
1836	hh_68	4	1	3	0	0	1	55	1	0	1	0	1
1837	hh_68	1	1	3	0	0	1	55	1	0	1	0	0
1838	hh_68	1	1	3	1	1	1	55	1	0	1	0	0
1839	hh_68	4	1	3	0	0	1	55	1	0	1	0	0
1840	hh_69	1	1	3	0	0	1	278	2	1	1	1	0
1841	hh_69	2	2	2	NA	NA	1	278	2	1	1	1	0
1842	hh_69	4	1	3	0	0	1	278	2	1	1	1	0
1843	hh_69	2	1	3	0	1	1	278	2	1	1	1	0
1844	hh_69	4	1	3	0	0	1	278	2	1	1	1	0
1845	hh_69	1	2	3	NA	NA	1	278	2	1	1	1	0
1846	hh_69	1	1	3	0	0	1	278	2	1	1	1	0
1847	hh_69	4	1	3	0	0	1	278	2	1	1	1	0
1848	hh_69	4	1	3	0	0	1	278	2	1	1	1	0
1849	hh_69	2	1	2	NA	NA	1	278	2	1	1	1	0
1850	hh_69	2	2	2	NA	NA	1	278	2	1	1	1	0
1851	hh_69	2	1	2	NA	NA	1	278	2	1	1	1	0
1852	hh_69	4	2	3	NA	NA	1	278	2	1	1	1	0
1853	hh_69	1	1	3	0	1	1	278	2	1	1	1	0
1854	hh_69	1	2	3	NA	NA	1	278	2	1	1	1	0
1855	hh_70	4	1	3	0	0	1	75	1	0	1	0	0
1856	hh_70	1	1	3	0	0	1	75	1	0	1	0	0
1857	hh_70	4	1	3	0	0	1	75	1	0	1	0	0
1858	hh_70	1	1	3	0	0	1	75	1	0	1	0	0
1859	hh_70	4	1	3	0	1	1	75	1	0	1	0	0
1860	hh_70	2	1	2	NA	NA	1	75	1	0	1	0	0
1861	hh_70	2	1	2	NA	NA	1	75	1	0	1	0	0
1862	hh_70	2	2	2	NA	NA	1	75	1	0	1	0	0
1863	hh_70	4	2	3	NA	NA	1	75	1	0	1	0	0
1864	hh_70	2	1	2	NA	NA	1	75	1	0	1	0	0
1865	hh_70	2	1	2	NA	NA	1	75	1	0	1	0	0
1866	hh_70	1	1	2	NA	NA	1	75	1	0	1	0	0
1867	hh_70	1	1	1	NA	NA	1	75	1	0	1	0	0
1868	hh_70	4	1	3	0	0	1	75	1	0	1	0	0
1869	hh_70	1	2	3	NA	NA	1	75	1	0	1	0	0
1870	hh_71	4	1	3	0	0	1	371	2	0	1	1	0
1871	hh_71	1	1	3	0	1	1	371	2	0	1	1	0
1872	hh_71	4	1	3	0	0	1	371	2	0	1	1	0
1873	hh_71	1	1	3	0	0	1	371	2	0	1	1	1
1874	hh_71	1	1	3	0	0	1	371	2	0	1	1	0
1875	hh_71	1	1	3	0	0	1	371	2	0	1	1	1
1876	hh_71	4	1	3	0	0	1	371	2	0	1	1	0
1877	hh_71	4	2	3	NA	NA	1	371	2	0	1	1	0
1878	hh_71	1	2	3	NA	NA	1	371	2	0	1	1	1
1879	hh_71	4	1	3	0	0	1	371	2	0	1	1	0
1880	hh_71	2	1	2	NA	NA	1	371	2	0	1	1	0
1881	hh_72	4	2	3	NA	NA	1	420	3	0	1	1	0
1882	hh_72	4	1	3	0	0	1	420	3	0	1	1	0
1883	hh_72	1	2	3	NA	NA	1	420	3	0	1	1	0
1884	hh_72	1	1	3	0	0	1	420	3	0	1	1	0
1885	hh_72	1	2	3	NA	NA	1	420	3	0	1	1	0
1886	hh_72	1	1	3	0	0	1	420	3	0	1	1	0
1887	hh_72	1	1	3	0	0	1	420	3	0	1	1	0
1888	hh_73	4	1	3	0	0	1	200	1	1	1	1	0
1889	hh_73	4	1	3	0	0	1	200	1	1	1	1	0
1890	hh_73	1	2	2	NA	NA	1	200	1	1	1	1	0
1891	hh_73	4	1	3	0	0	1	200	1	1	1	1	0
1892	hh_73	1	1	2	NA	NA	1	200	1	1	1	1	0
1893	hh_73	1	1	2	NA	NA	1	200	1	1	1	1	0
1894	hh_73	4	1	3	0	0	1	200	1	1	1	1	0
1895	hh_73	4	2	3	NA	NA	1	200	1	1	1	1	0
1896	hh_73	1	1	3	0	0	1	200	1	1	1	1	0
1897	hh_73	1	1	3	0	0	1	200	1	1	1	1	0
1898	hh_74	4	2	2	NA	NA	1	150	1	0	1	1	0
1899	hh_74	4	1	3	0	0	1	150	1	0	1	1	1
1900	hh_74	4	1	3	0	0	1	150	1	0	1	1	1
1901	hh_74	1	2	3	NA	NA	1	150	1	0	1	1	0
1902	hh_74	4	1	3	0	0	1	150	1	0	1	1	0
1903	hh_74	1	1	3	0	0	1	150	1	0	1	1	0
1904	hh_74	1	1	3	0	0	1	150	1	0	1	1	1
1905	hh_74	4	1	3	0	0	1	150	1	0	1	1	0
1906	hh_74	1	2	2	NA	NA	1	150	1	0	1	1	0
1907	hh_74	1	1	3	0	0	1	150	1	0	1	1	0
1908	hh_75	2	2	3	NA	NA	1	182	1	0	1	1	0
1909	hh_75	4	1	3	0	0	1	182	1	0	1	1	0
1910	hh_75	1	1	3	0	1	1	182	1	0	1	1	0
1911	hh_75	2	1	2	NA	NA	1	182	1	0	1	1	0
1912	hh_75	4	1	3	0	0	1	182	1	0	1	1	0
1913	hh_75	4	1	3	0	0	1	182	1	0	1	1	1
1914	hh_75	4	1	2	NA	NA	1	182	1	0	1	1	0
1915	hh_75	2	1	3	0	0	1	182	1	0	1	1	0
1916	hh_75	2	1	2	NA	NA	1	182	1	0	1	1	0
1917	hh_75	2	1	3	0	0	1	182	1	0	1	1	0
1918	hh_75	1	1	3	0	1	1	182	1	0	1	1	0
1919	hh_75	4	1	3	0	0	1	182	1	0	1	1	0
1920	hh_75	1	1	3	0	1	1	182	1	0	1	1	0
1921	hh_75	1	1	3	0	0	1	182	1	0	1	1	0
1922	hh_75	1	1	2	NA	NA	1	182	1	0	1	1	0
1923	hh_76	4	1	3	1	0	1	418	3	0	1	1	0
1924	hh_76	4	1	3	0	0	1	418	3	0	1	1	0
1925	hh_76	1	2	3	NA	NA	1	418	3	0	1	1	0
1926	hh_76	1	1	3	0	0	1	418	3	0	1	1	0
1927	hh_76	1	1	3	0	0	1	418	3	0	1	1	0
1928	hh_76	4	1	3	0	0	1	418	3	0	1	1	0
1929	hh_76	4	1	3	0	0	1	418	3	0	1	1	0
1930	hh_76	4	1	3	0	0	1	418	3	0	1	1	0
1931	hh_76	1	1	3	0	0	1	418	3	0	1	1	0
1932	hh_76	1	1	3	0	1	1	418	3	0	1	1	0
1933	hh_77	1	1	3	0	1	1	200	1	0	1	1	1
1934	hh_77	1	2	2	NA	NA	1	200	1	0	1	1	0
1935	hh_77	4	1	3	0	0	1	200	1	0	1	1	0
1936	hh_77	1	1	3	0	1	1	200	1	0	1	1	0
1937	hh_77	4	1	3	0	0	1	200	1	0	1	1	0
1938	hh_77	1	1	3	0	1	1	200	1	0	1	1	0
1939	hh_77	4	2	2	NA	NA	1	200	1	0	1	1	0
1940	hh_77	4	1	3	0	0	1	200	1	0	1	1	0
1941	hh_77	1	1	3	0	0	1	200	1	0	1	1	0
1942	hh_77	4	2	3	NA	NA	1	200	1	0	1	1	0
1943	hh_78	1	1	3	0	0	1	336	2	0	1	1	0
1944	hh_78	4	1	3	0	1	1	336	2	0	1	1	0
1945	hh_78	1	1	3	0	1	1	336	2	0	1	1	0
1946	hh_78	4	1	3	0	0	1	336	2	0	1	1	0
1947	hh_78	1	1	2	NA	NA	1	336	2	0	1	1	0
1948	hh_78	1	1	3	0	1	1	336	2	0	1	1	0
1949	hh_78	4	1	3	0	0	1	336	2	0	1	1	0
1950	hh_78	4	1	3	0	1	1	336	2	0	1	1	0
1951	hh_78	4	1	3	0	0	1	336	2	0	1	1	0
1952	hh_78	1	1	2	NA	NA	1	336	2	0	1	1	0
1953	hh_79	4	1	3	0	0	1	141	1	0	1	1	0
1954	hh_79	1	1	3	0	0	1	141	1	0	1	1	0
1955	hh_79	1	1	3	0	1	1	141	1	0	1	1	0
1956	hh_79	4	1	3	0	0	1	141	1	0	1	1	0
1957	hh_79	1	1	3	0	0	1	141	1	0	1	1	1
1958	hh_79	4	1	3	0	0	1	141	1	0	1	1	0
1959	hh_79	4	2	3	NA	NA	1	141	1	0	1	1	0
1960	hh_79	1	2	2	NA	NA	1	141	1	0	1	1	0
1961	hh_79	1	1	2	NA	NA	1	141	1	0	1	1	0
1962	hh_79	4	2	3	NA	NA	1	141	1	0	1	1	0
1963	hh_80	4	1	3	0	0	2	128	1	0	1	0	0
1964	hh_80	1	1	3	0	1	2	128	1	0	1	0	0
1965	hh_80	4	1	3	0	0	2	128	1	0	1	0	0
1966	hh_80	1	2	3	NA	NA	2	128	1	0	1	0	0
1967	hh_80	1	1	2	NA	NA	2	128	1	0	1	0	0
1968	hh_80	4	1	3	0	0	2	128	1	0	1	0	0
1969	hh_80	4	1	3	0	0	2	128	1	0	1	0	0
1970	hh_80	1	1	3	0	0	2	128	1	0	1	0	0
1971	hh_80	4	2	3	NA	NA	2	128	1	0	1	0	0
1972	hh_80	1	1	3	0	0	2	128	1	0	1	0	0
1973	hh_81	1	2	3	NA	NA	2	192	1	0	1	0	0
1974	hh_81	1	1	3	0	1	2	192	1	0	1	0	0
1975	hh_81	4	1	3	0	0	2	192	1	0	1	0	0
1976	hh_81	4	1	3	0	0	2	192	1	0	1	0	0
1977	hh_81	4	2	3	NA	NA	2	192	1	0	1	0	0
1978	hh_81	4	1	3	0	0	2	192	1	0	1	0	0
1979	hh_81	1	1	3	0	0	2	192	1	0	1	0	0
1980	hh_81	1	1	3	0	0	2	192	1	0	1	0	0
1981	hh_81	4	1	3	0	0	2	192	1	0	1	0	0
1982	hh_81	1	1	3	0	0	2	192	1	0	1	0	0
1983	hh_82	4	1	3	0	0	2	131	1	0	0	0	0
1984	hh_82	1	1	3	0	0	2	131	1	0	0	0	0
1985	hh_82	4	1	3	0	0	2	131	1	0	0	0	0
1986	hh_82	4	1	3	0	0	2	131	1	0	0	0	0
1987	hh_82	1	1	3	0	0	2	131	1	0	0	0	1
1988	hh_82	1	2	3	NA	NA	2	131	1	0	0	0	0
1989	hh_82	4	2	3	NA	NA	2	131	1	0	0	0	0
1990	hh_82	1	1	3	0	0	2	131	1	0	0	0	0
1991	hh_82	4	1	3	0	0	2	131	1	0	0	0	0
1992	hh_82	1	1	3	0	0	2	131	1	0	0	0	1
1993	hh_83	1	1	3	0	0	2	150	1	0	1	1	1
1994	hh_83	4	2	3	NA	NA	2	150	1	0	1	1	0
1995	hh_83	1	1	3	0	1	2	150	1	0	1	1	0
1996	hh_83	1	1	3	0	1	2	150	1	0	1	1	0
1997	hh_83	4	1	3	0	0	2	150	1	0	1	1	0
1998	hh_83	4	1	2	NA	NA	2	150	1	0	1	1	1
1999	hh_83	4	1	3	0	1	2	150	1	0	1	1	0
[truncated: 158 more rows]

## Sheet: Data dictionary
Field Name	Category	Code/Data type	Description
indiv_id			Unique identifier of individual animal
hh_id			Unique identifier of household
anim_sex	Female	1	Sex
	Male	2
anim_species	Goats	1	Animal Species
	sheep	2
	cattle	3
	camel	4
anim_age	Calves/suckling	1	Animal age
	young adults	2
	Adults	3
retained_placenta	No	0	History of retained placenta in the last one year
	Yes	1
abortion_syndrome	No	0	History of abortion in the last one year
	Yes	1
new_animals	No	0	Introduction of animals into the herd- in the last 6 months
	Yes	1
wildlife_interaction	No	0	Sharing grazing area with wildlife in the kast 6 months
	Yes	1
betweenherd_breeding	No	0	Breeding between herds in the last 6 motnhs
	Yes	1
herd_size		interger	Total numberof animals in the herd
herd_size_grouped	1-200	1	Total herd size in groups
	201-400	2
	>400	3
location	Kinna	1	Sampling location
	Garbatula	2
	Sericho	3
bruc_result	No	0	IgG ELISA test results
	Yes	1
