# Supplementary material for: Seroprevalence and related risk factors of Brucella spp. in livestock and humans in Garbatula subcounty, Isiolo county, Kenya
Source: PLoS Negl Trop Dis. 2023 Oct 16;17(10):e0011682. doi: 10.1371/journal.pntd.0011682 (PMC10602376; doi:10.1371/journal.pntd.0011682)
Supplement: S2 Data — (XLSX) [file pntd.0011682.s002.xlsx]

## Sheet: merged_humandata
indiv_id	hh_id	febrile_illness	consume_milk	handle_rawmeat	handle_animal	consume_bushmeat	handle_manure	age_yrs	agegroup	sex	educ_level	consume_rawmilk	location	bruc_result
1	hh_100	0	1	1	1	0	1	31	2	2	1	1	2	1
2	hh_100	1	1	1	1	0	1	25	2	1	1	1	2	1
3	hh_100	1	1	1	1	0	1	62	4	2	2	1	2	0
4	hh_101	1	1	1	1	0	1	19	1	2	1	1	2	0
5	hh_101	0	1	1	1	1	1	53	3	2	1	1	2	1
6	hh_101	1	1	1	1	0	1	61	4	2	1	1	2	0
7	hh_101	1	1	0	1	0	1	76	4	2	1	1	2	1
8	hh_101	0	1	1	1	0	1	40	2	2	1	1	2	1
9	hh_102	1	1	1	1	0	1	27	2	2	2	0	2	1
10	hh_102	0	1	1	1	0	1	38	2	1	1	0	2	0
11	hh_103	0	1	0	1	0	0	29	2	2	2	1	2	1
12	hh_103	0	1	1	1	0	0	40	2	2	1	1	2	1
13	hh_104	0	1	0	1	0	0	33	2	1	1	1	2	0
14	hh_104	1	1	1	1	0	0	40	2	1	2	1	2	1
15	hh_104	0	1	0	1	0	0	42	3	2	1	1	2	1
16	hh_105	1	1	0	1	0	0	40	2	2	1	1	2	1
17	hh_105	0	1	1	1	0	1	63	4	2	1	1	2	1
18	hh_105	0	1	0	1	0	0	29	2	2	1	1	2	1
19	hh_105	0	1	0	1	0	0	34	2	2	2	1	2	0
20	hh_106	0	1	1	1	0	0	20	1	2	1	1	2	0
21	hh_106	0	1	1	1	0	0	19	1	2	3	1	2	0
22	hh_106	0	1	1	1	0	0	45	3	2	1	1	2	1
23	hh_107	0	1	1	1	0	1	58	3	2	1	1	2	1
24	hh_107	0	1	1	1	0	1	50	3	2	1	1	2	0
25	hh_107	0	1	1	1	0	1	60	3	2	1	0	2	1
26	hh_107	0	1	1	1	1	1	28	2	2	3	1	2	1
27	hh_108	1	1	1	1	1	1	60	3	2	1	1	2	1
28	hh_108	1	1	1	1	1	1	33	2	2	3	1	2	0
29	hh_108	0	1	1	1	1	1	20	1	2	1	1	2	1
30	hh_108	0	1	1	1	1	1	19	1	2	1	1	2	1
31	hh_109	0	1	1	1	1	1	20	1	2	1	1	2	0
32	hh_109	0	1	1	1	1	1	25	2	2	1	1	2	0
33	hh_109	1	1	1	1	1	1	24	2	2	1	1	2	0
34	hh_109	0	1	1	1	1	1	61	4	2	2	1	2	0
35	hh_109	0	1	1	1	1	1	24	2	2	1	1	2	1
36	hh_110	0	1	1	1	0	0	59	3	2	1	1	2	1
37	hh_110	0	1	1	1	0	0	48	3	2	1	1	2	0
38	hh_110	0	1	1	1	0	0	35	2	2	2	1	2	1
39	hh_111	1	1	0	1	0	0	26	2	2	2	1	2	1
40	hh_112	0	1	1	1	0	0	30	2	1	1	1	2	0
41	hh_113	0	1	1	1	0	0	25	2	1	1	1	2	0
42	hh_114	0	1	0	1	0	1	14	1	2	1	1	2	1
43	hh_114	0	1	1	1	0	1	12	1	2	1	1	2	0
44	hh_114	0	1	1	1	0	1	19	1	2	1	1	2	1
45	hh_115	0	1	1	1	0	1	30	2	2	1	1	2	1
46	hh_115	0	1	1	1	0	1	18	1	2	1	1	2	0
47	hh_115	0	1	1	1	0	1	70	4	2	1	1	2	1
48	hh_116	0	1	1	1	0	1	18	1	2	1	1	2	1
49	hh_116	0	1	0	1	0	1	16	1	2	1	1	2	0
50	hh_117	0	1	0	1	0	0	19	1	2	1	1	2	1
51	hh_117	1	1	1	1	0	0	55	3	2	1	1	2	1
52	hh_118	0	1	1	1	1	0	22	2	2	1	1	2	1
53	hh_119	0	1	0	1	1	0	30	2	2	2	1	2	1
54	hh_120	0	1	1	1	0	0	49	3	2	1	1	2	1
55	hh_121	0	1	1	1	0	1	48	3	2	1	1	2	0
56	hh_121	0	1	0	1	0	0	20	1	2	1	1	2	0
57	hh_121	0	1	1	1	0	0	22	2	2	3	1	2	0
58	hh_121	1	1	1	1	0	0	35	2	1	1	1	2	0
59	hh_122	0	1	1	1	0	1	40	2	1	1	0	2	0
60	hh_123	0	1	1	1	0	1	36	2	1	1	1	2	1
61	hh_123	1	1	1	1	0	1	60	3	2	1	1	2	0
62	hh_124	1	1	1	1	0	1	32	2	1	2	0	2	0
63	hh_124	0	1	1	1	0	1	31	2	2	3	0	2	1
64	hh_125	0	1	1	1	0	1	45	3	1	1	0	2	0
65	hh_126	0	1	0	1	0	0	15	1	2	1	0	2	0
66	hh_126	1	1	1	1	0	1	45	3	1	1	0	2	0
67	hh_126	0	1	0	1	0	1	12	1	2	1	0	2	0
68	hh_127	0	1	1	1	0	0	31	2	1	2	1	2	1
69	hh_127	0	1	1	1	0	0	39	2	2	3	1	2	0
70	hh_128	0	1	1	1	0	0	70	4	2	1	1	2	1
71	hh_128	0	1	1	1	0	0	71	4	2	1	1	2	0
72	hh_129	0	1	1	1	0	0	69	4	2	1	1	2	1
73	hh_13	1	1	1	1	0	0	64	4	2	1	1	1	1
74	hh_13	0	1	1	1	0	0	45	3	2	1	1	1	1
75	hh_13	0	1	1	1	0	0	54	3	2	1	1	1	1
76	hh_130	0	1	0	0	0	0	16	1	2	1	0	2	0
77	hh_130	0	1	1	1	0	1	33	2	1	1	0	2	0
78	hh_130	1	1	1	1	0	1	35	2	2	1	1	2	0
79	hh_131	0	1	1	1	1	1	49	3	2	1	1	2	0
80	hh_131	0	1	1	1	0	1	40	2	1	2	0	2	0
81	hh_131	0	1	1	1	0	1	21	2	2	3	0	2	1
82	hh_132	0	1	1	1	0	1	66	4	1	1	1	2	1
83	hh_133	1	1	1	1	0	1	50	3	2	1	1	2	1
84	hh_134	0	1	0	1	0	0	29	2	2	1	1	2	1
85	hh_134	0	1	0	1	0	0	26	2	2	2	1	2	0
86	hh_135	0	1	0	1	0	0	71	4	2	1	1	2	0
87	hh_136	0	1	0	1	0	0	40	2	2	3	1	2	0
88	hh_136	0	1	0	1	0	1	30	2	2	2	1	2	0
89	hh_136	0	1	0	0	0	1	25	2	1	2	0	2	0
90	hh_136	0	1	0	1	0	0	35	2	2	2	1	2	1
91	hh_137	0	0	1	1	0	1	60	3	2	2	0	2	0
92	hh_138	0	1	1	1	1	0	27	2	2	1	1	2	1
93	hh_138	0	1	1	1	1	1	34	2	2	1	1	2	0
94	hh_138	1	1	1	1	0	1	50	3	1	1	1	2	1
95	hh_139	0	1	1	1	0	1	52	3	1	1	1	2	0
96	hh_139	0	1	1	1	1	1	66	4	2	1	1	2	1
97	hh_14	1	1	1	1	1	1	25	2	2	1	1	1	1
98	hh_14	1	1	1	1	1	1	46	3	2	1	0	1	0
99	hh_140	1	1	1	1	1	1	56	3	2	1	1	2	1
100	hh_140	1	1	1	1	1	1	46	3	1	1	1	2	0
101	hh_141	1	1	1	1	1	1	71	4	2	1	1	2	1
102	hh_141	1	1	1	1	1	1	38	2	2	1	1	2	1
103	hh_141	1	1	1	1	1	1	45	3	1	1	1	2	1
104	hh_142	0	1	1	1	0	1	41	3	2	1	1	2	1
105	hh_142	0	1	1	1	0	0	35	2	2	1	1	2	1
106	hh_142	0	1	1	1	0	0	30	2	2	1	1	2	1
107	hh_143	0	1	1	1	0	0	45	3	2	2	1	3	1
108	hh_143	0	1	1	1	0	0	17	1	2	1	1	3	1
109	hh_143	0	1	1	1	0	1	14	1	2	1	1	3	1
110	hh_143	0	1	1	1	0	0	16	1	2	1	1	3	0
111	hh_144	0	1	1	1	0	0	30	2	2	1	1	3	1
112	hh_144	0	1	1	1	0	1	19	1	2	1	1	3	1
113	hh_144	0	1	1	1	0	0	25	2	1	1	1	3	0
114	hh_145	0	1	1	1	1	0	27	2	2	3	1	3	0
115	hh_145	1	1	1	1	1	0	25	2	2	2	1	3	1
116	hh_145	1	1	1	1	1	1	62	4	2	1	1	3	1
117	hh_146	1	1	1	1	0	0	34	2	2	2	1	3	0
118	hh_147	1	1	1	1	0	1	42	3	1	1	1	3	1
119	hh_147	0	1	1	1	1	0	22	2	2	2	1	3	1
120	hh_147	1	1	1	1	0	0	25	2	2	2	1	3	1
121	hh_147	1	1	1	1	0	0	20	1	2	1	1	3	1
122	hh_147	1	1	1	1	1	0	42	3	2	1	0	3	1
123	hh_148	1	1	1	1	0	1	66	4	2	1	1	2	1
124	hh_149	0	1	1	1	0	1	16	1	2	1	1	2	1
125	hh_149	0	1	1	1	0	1	13	1	2	1	1	2	0
126	hh_15	0	1	1	1	1	1	39	2	2	1	1	1	1
127	hh_150	0	1	1	1	0	1	17	1	2	1	1	2	0
128	hh_150	0	1	1	1	0	1	58	3	2	1	1	2	1
129	hh_151	0	1	1	1	0	0	32	2	1	1	1	2	1
130	hh_151	0	1	1	1	0	1	71	4	2	1	1	2	0
131	hh_151	1	1	1	1	0	1	50	3	2	1	1	2	1
132	hh_151	0	1	1	1	0	1	50	3	1	1	1	2	0
133	hh_152	1	1	1	1	0	0	36	2	1	1	1	2	0
134	hh_152	0	1	1	1	1	1	51	3	2	1	1	2	0
135	hh_152	1	1	1	1	1	1	67	4	2	1	1	2	0
136	hh_152	1	1	1	1	0	0	10	1	1	1	1	2	1
137	hh_152	0	1	0	1	0	0	6	1	1	1	1	2	1
138	hh_153	0	1	0	1	0	0	45	3	1	1	1	2	0
139	hh_153	1	1	0	0	0	1	17	1	2	2	1	2	0
140	hh_154	0	1	1	1	0	1	70	4	2	1	1	2	0
141	hh_154	1	1	0	1	0	1	52	3	1	1	1	2	0
142	hh_155	0	1	0	0	0	0	6	1	2	1	1	2	0
143	hh_155	0	1	0	0	0	0	5	1	2	1	1	2	0
144	hh_155	0	1	1	1	1	0	38	2	2	3	0	2	0
145	hh_155	0	1	0	1	1	1	30	2	1	1	1	2	0
146	hh_156	1	1	1	1	0	1	33	2	2	2	1	2	1
147	hh_156	0	1	0	1	0	1	11	1	2	1	1	2	1
148	hh_157	1	1	1	0	0	0	60	3	2	3	1	2	0
149	hh_158	0	1	0	0	0	1	25	2	1	2	0	2	0
150	hh_158	0	0	0	0	0	0	70	4	2	1	0	2	0
151	hh_158	1	1	0	0	0	0	70	4	2	1	1	2	0
152	hh_158	1	1	0	0	1	0	37	2	1	3	0	2	0
153	hh_158	1	1	1	1	0	1	75	4	1	1	1	2	1
154	hh_159	0	1	1	1	0	1	46	3	2	1	1	2	1
155	hh_16	1	1	1	1	0	0	44	3	1	1	1	1	0
156	hh_16	1	1	1	1	0	1	35	2	1	1	1	1	1
157	hh_16	1	1	1	1	0	1	58	3	1	1	1	1	0
158	hh_16	0	1	1	1	0	1	60	3	2	1	1	1	1
159	hh_160	0	1	1	1	1	0	32	2	2	1	1	2	0
160	hh_160	0	1	1	1	0	0	27	2	2	1	1	2	0
161	hh_160	0	1	1	1	1	0	34	2	2	1	1	2	1
162	hh_161	0	1	1	1	0	1	56	3	2	1	1	2	1
163	hh_161	0	1	1	1	0	0	14	1	1	2	1	2	0
164	hh_161	0	1	1	1	1	0	21	2	2	2	1	2	0
165	hh_161	0	1	1	1	0	0	22	2	2	1	1	2	1
166	hh_161	0	1	1	1	1	0	37	2	2	3	1	2	1
167	hh_162	0	1	1	1	1	0	23	2	2	3	1	2	0
168	hh_162	0	1	1	1	0	0	18	1	2	1	1	2	1
169	hh_162	1	1	1	1	0	0	33	2	2	2	1	2	0
170	hh_162	1	1	1	1	0	0	22	2	2	3	1	2	1
171	hh_162	0	1	1	1	0	0	57	3	2	2	1	2	0
172	hh_163	1	1	0	1	1	0	24	2	2	2	1	3	1
173	hh_163	1	1	1	1	1	0	52	3	1	1	1	3	0
174	hh_164	1	1	0	1	1	0	56	3	2	1	1	3	1
175	hh_165	0	0	1	1	1	0	76	4	2	1	0	3	1
176	hh_165	1	1	1	1	1	0	15	1	2	1	1	3	1
177	hh_166	0	1	1	1	0	1	56	3	2	1	1	2	1
178	hh_166	0	1	1	1	0	1	18	1	2	1	1	2	1
179	hh_166	1	1	1	1	0	1	60	3	2	1	1	2	1
180	hh_166	1	1	1	1	0	1	55	3	1	1	1	2	1
181	hh_166	0	1	1	1	0	1	35	2	2	2	1	2	0
182	hh_167	1	1	0	1	0	1	6	1	2	1	1	2	0
183	hh_167	0	1	0	1	0	0	10	1	2	1	1	2	0
184	hh_168	1	1	0	1	0	1	65	4	1	1	1	2	0
185	hh_168	0	1	1	1	0	1	60	3	1	1	1	2	0
186	hh_169	0	1	1	1	0	0	19	1	1	1	1	3	0
187	hh_169	0	1	1	1	0	0	24	2	2	1	1	3	1
188	hh_17	0	1	1	1	0	1	30	2	2	1	1	1	1
189	hh_170	1	1	1	1	0	0	47	3	2	1	1	3	1
190	hh_171	0	1	1	1	0	0	60	3	2	1	1	3	0
191	hh_171	0	1	1	1	1	0	41	3	2	2	1	3	0
192	hh_171	0	1	1	1	0	0	19	1	2	1	1	3	0
193	hh_172	1	1	1	1	1	1	25	2	2	2	1	3	1
194	hh_172	1	1	1	1	0	1	50	3	2	1	1	3	1
195	hh_173	1	1	1	1	0	1	60	3	1	1	1	3	1
196	hh_173	1	1	1	1	0	1	72	4	2	1	1	3	0
197	hh_173	0	1	1	1	0	1	9	1	2	1	1	3	0
198	hh_174	0	1	1	1	0	1	20	1	2	3	1	3	0
199	hh_174	1	1	1	1	0	1	57	3	2	1	1	3	1
200	hh_174	1	1	1	1	0	1	60	3	2	1	1	3	1
201	hh_174	0	1	1	1	0	1	48	3	1	1	1	3	1
202	hh_174	1	1	1	1	0	1	40	2	1	1	1	3	0
203	hh_175	0	1	1	1	1	1	50	3	2	1	1	3	1
204	hh_175	1	1	1	1	0	0	50	3	2	1	1	3	1
205	hh_175	0	1	1	1	0	0	40	2	2	1	1	3	1
206	hh_175	1	1	0	1	0	0	11	1	2	1	1	3	1
207	hh_176	1	1	1	1	1	0	27	2	2	2	1	3	1
208	hh_176	1	1	1	1	1	0	50	3	2	1	1	3	1
209	hh_176	1	1	0	1	0	0	66	4	1	1	1	3	1
210	hh_176	0	1	0	1	1	0	35	2	2	1	1	3	1
211	hh_176	0	1	1	1	1	0	50	3	2	1	1	3	0
212	hh_176	0	1	1	1	1	0	18	1	2	3	1	3	0
213	hh_176	1	1	0	1	0	0	40	2	1	1	1	3	0
214	hh_177	0	1	1	1	0	0	41	3	2	1	1	3	1
215	hh_177	0	1	1	1	0	0	24	2	2	1	1	3	0
216	hh_177	0	1	0	1	0	0	30	2	1	1	1	3	1
217	hh_177	1	1	0	1	0	0	43	3	1	1	1	3	1
218	hh_177	1	1	1	1	0	0	59	3	2	1	1	3	1
219	hh_177	0	1	0	1	0	0	10	1	2	1	1	3	1
220	hh_177	0	1	1	1	0	0	56	3	2	1	1	3	0
221	hh_178	1	1	1	1	0	0	43	3	2	2	1	3	0
222	hh_178	0	1	1	1	0	0	20	1	2	1	1	3	1
223	hh_178	0	1	1	1	0	0	35	2	2	1	1	3	1
224	hh_178	1	1	0	1	1	0	50	3	2	1	1	3	1
225	hh_179	1	1	1	1	0	1	47	3	2	1	1	2	1
226	hh_18	1	1	1	1	0	0	40	2	1	1	1	1	0
227	hh_18	0	1	1	1	0	1	34	2	2	1	0	1	1
228	hh_18	1	1	1	1	0	0	50	3	1	1	1	1	1
229	hh_18	0	1	1	1	0	1	38	2	2	2	1	1	0
230	hh_180	0	1	1	1	0	1	35	2	2	1	1	2	1
231	hh_180	0	1	1	1	0	1	24	2	2	2	1	2	1
232	hh_181	0	1	0	1	0	1	10	1	2	1	1	2	0
233	hh_181	0	1	1	1	0	1	70	4	2	1	1	2	0
234	hh_182	0	1	1	1	0	1	33	2	2	1	1	2	1
235	hh_182	0	1	1	1	0	1	55	3	2	1	1	2	1
236	hh_182	0	1	1	1	0	0	40	2	1	1	1	2	1
237	hh_183	0	1	1	1	1	1	16	1	2	2	1	2	0
238	hh_183	0	1	1	1	1	1	25	2	2	2	1	2	1
239	hh_183	1	1	1	1	0	1	65	4	1	1	1	2	1
240	hh_184	0	1	1	1	0	1	30	2	2	1	1	2	0
241	hh_185	0	1	1	1	0	0	24	2	2	1	1	2	1
242	hh_185	0	1	1	1	1	1	56	3	2	1	1	2	1
243	hh_185	1	1	1	1	0	1	50	3	1	1	0	2	1
244	hh_186	0	1	1	1	0	1	32	2	2	3	1	2	1
245	hh_186	0	1	1	1	0	1	60	3	2	1	1	2	1
246	hh_187	0	1	1	1	0	1	70	4	2	1	1	2	0
247	hh_187	1	1	1	1	1	1	45	3	2	1	1	2	1
248	hh_188	0	1	1	1	0	1	56	3	1	1	1	2	1
249	hh_188	0	1	1	1	0	1	16	1	2	1	1	2	1
250	hh_188	0	1	1	1	0	1	37	2	2	2	1	2	0
251	hh_188	0	1	1	1	0	1	35	2	2	1	1	2	1
252	hh_189	0	1	0	1	0	1	15	1	2	1	1	2	1
253	hh_189	1	1	1	1	0	1	30	2	2	1	1	2	0
254	hh_189	0	1	1	1	1	1	20	1	2	1	1	2	1
255	hh_189	1	1	1	1	0	1	25	2	2	2	1	2	0
256	hh_189	1	1	1	1	0	1	30	2	2	1	1	2	1
257	hh_19	1	1	1	1	0	0	70	4	1	1	1	1	0
258	hh_19	0	1	1	1	0	0	7	1	2	1	1	1	0
259	hh_19	0	1	1	1	0	0	15	1	2	1	1	1	0
260	hh_19	0	1	1	1	0	0	38	2	2	1	1	1	0
261	hh_190	1	1	1	1	1	0	22	2	2	2	1	3	0
262	hh_190	0	1	1	1	1	0	28	2	2	1	1	3	0
263	hh_191	0	1	1	1	0	0	18	1	2	1	1	3	0
264	hh_191	0	1	1	1	0	0	21	2	2	1	1	3	1
265	hh_192	0	1	1	1	0	0	22	2	2	1	1	3	0
266	hh_192	0	1	1	1	0	0	50	3	1	1	1	3	0
267	hh_192	0	1	1	1	0	0	21	2	2	1	1	3	0
268	hh_192	0	1	1	1	0	0	65	4	2	2	1	3	1
269	hh_192	0	1	1	1	0	0	14	1	2	1	1	3	1
270	hh_192	0	1	1	1	0	0	25	2	2	1	1	3	1
271	hh_192	0	1	1	1	0	0	24	2	2	1	1	3	1
272	hh_193	0	1	1	1	0	0	68	4	2	2	1	3	0
273	hh_193	0	1	1	1	0	0	33	2	2	1	1	3	1
274	hh_193	0	1	1	1	0	0	25	2	2	1	1	3	1
275	hh_193	1	1	1	1	0	0	50	3	1	1	1	3	0
276	hh_194	0	1	1	1	0	0	25	2	1	1	1	3	0
277	hh_194	1	1	1	1	0	0	70	4	2	1	1	3	0
278	hh_194	1	1	1	1	0	0	30	2	2	2	1	3	1
279	hh_195	1	1	1	1	0	0	47	3	1	1	1	3	1
280	hh_195	1	1	1	1	0	0	47	3	2	1	1	3	1
281	hh_195	0	1	1	1	0	1	13	1	2	1	1	3	0
282	hh_196	1	1	0	1	0	0	8	1	2	1	1	3	1
283	hh_196	0	1	1	1	1	1	30	2	2	1	1	3	0
284	hh_196	0	1	0	1	0	0	8	1	2	1	1	3	0
285	hh_196	0	1	1	1	0	0	30	2	2	1	1	3	1
286	hh_196	1	1	1	1	0	0	28	2	2	1	1	3	1
287	hh_197	1	1	1	1	0	0	32	2	2	2	0	3	0
288	hh_197	1	1	1	1	0	0	14	1	2	1	1	3	0
289	hh_197	0	1	1	1	0	0	56	3	1	1	1	3	0
290	hh_198	0	1	0	1	1	1	36	2	2	1	1	3	1
291	hh_198	1	1	1	1	1	1	42	3	2	1	1	3	1
292	hh_199	0	1	1	1	1	1	49	3	2	1	1	3	1
293	hh_199	1	1	1	1	1	1	58	3	2	1	1	3	0
294	hh_199	0	1	1	1	1	1	45	3	2	1	1	3	1
295	hh_20	0	1	1	1	1	1	65	4	2	1	1	1	0
296	hh_200	0	1	1	1	1	1	18	1	2	1	1	3	1
297	hh_200	0	1	1	1	1	1	50	3	2	1	1	3	1
298	hh_200	0	1	1	1	1	1	18	1	2	1	1	3	1
299	hh_201	0	1	1	1	0	0	38	2	2	2	1	3	1
300	hh_201	0	1	1	1	0	0	35	2	2	1	1	3	1
301	hh_201	0	1	1	1	0	0	16	1	2	1	1	3	1
302	hh_201	0	1	1	1	0	0	21	2	2	1	1	3	1
303	hh_201	0	1	1	1	0	0	48	3	2	1	1	3	0
304	hh_201	0	1	1	1	0	0	52	3	2	1	1	3	1
305	hh_202	0	1	1	1	0	0	54	3	2	1	1	3	1
306	hh_202	0	1	1	1	0	0	21	2	2	2	1	3	0
307	hh_202	0	1	1	1	0	0	19	1	2	1	1	3	0
308	hh_202	0	1	1	1	0	0	22	2	2	1	1	3	1
309	hh_202	0	1	1	1	0	0	13	1	2	1	1	3	1
310	hh_203	0	1	1	1	1	1	46	3	2	1	1	3	1
311	hh_203	0	1	1	1	1	1	21	2	2	1	1	3	0
312	hh_203	1	1	1	1	1	1	28	2	2	3	1	3	1
313	hh_203	0	1	1	1	1	1	25	2	2	1	1	3	1
314	hh_203	1	1	1	1	1	1	57	3	1	1	1	3	1
315	hh_204	0	1	1	1	1	1	20	1	2	1	1	3	1
316	hh_204	0	1	1	1	0	1	26	2	2	2	1	3	0
317	hh_204	0	1	1	1	1	1	40	2	2	1	1	3	1
318	hh_204	0	1	1	1	1	1	18	1	2	2	1	3	0
319	hh_205	1	1	1	1	0	1	60	3	1	1	1	3	0
320	hh_205	0	1	1	1	1	1	30	2	2	1	1	3	0
321	hh_205	1	1	1	1	1	1	65	4	2	1	1	3	1
322	hh_206	1	1	1	1	0	0	40	2	2	2	1	3	0
323	hh_206	1	1	0	1	1	0	20	1	2	2	1	3	1
324	hh_207	1	1	1	1	0	0	30	2	2	1	1	3	1
325	hh_207	0	1	1	1	0	0	48	3	2	1	1	3	0
326	hh_208	0	1	0	1	1	0	12	1	2	1	1	3	1
327	hh_208	0	1	0	1	0	0	35	2	2	3	1	3	1
328	hh_208	1	1	1	1	1	0	55	3	2	1	1	3	0
329	hh_208	1	1	1	1	0	0	45	3	1	1	1	3	1
330	hh_209	1	1	1	1	0	1	37	2	1	1	1	2	0
331	hh_209	1	1	1	1	0	1	60	3	2	1	1	2	1
332	hh_209	0	1	1	1	0	1	30	2	2	2	1	2	0
333	hh_21	0	1	1	1	1	1	58	3	2	1	1	1	1
334	hh_21	1	1	1	1	1	1	41	3	2	1	1	1	0
335	hh_21	0	1	1	1	1	1	67	4	2	1	1	1	0
336	hh_21	0	1	1	1	0	1	60	3	1	1	1	1	0
337	hh_210	1	1	1	1	0	1	26	2	2	1	1	2	1
338	hh_210	0	1	1	1	0	1	29	2	2	1	1	2	1
339	hh_211	0	1	1	1	1	0	25	2	2	1	1	2	1
340	hh_211	0	1	1	1	1	1	23	2	2	1	1	2	1
341	hh_211	1	1	1	1	0	1	40	2	2	3	1	2	0
342	hh_212	1	1	1	1	0	1	19	1	2	1	1	2	1
343	hh_212	0	1	1	1	0	1	60	3	1	1	1	2	0
344	hh_213	0	1	1	1	0	0	22	2	2	2	1	3	0
345	hh_213	0	1	1	1	0	0	19	1	2	1	1	3	0
346	hh_213	0	1	1	1	0	0	41	3	2	2	1	3	1
347	hh_214	0	1	1	1	0	0	30	2	2	1	1	3	0
348	hh_214	0	1	1	1	0	0	32	2	2	2	1	3	0
349	hh_214	1	1	1	1	0	0	60	3	1	1	1	3	0
350	hh_214	0	1	1	1	0	0	48	3	2	1	1	3	1
351	hh_215	0	1	1	1	0	0	12	1	2	1	1	3	0
352	hh_215	0	1	1	1	0	0	12	1	2	1	1	3	0
353	hh_215	0	1	1	1	0	0	34	2	2	2	1	3	1
354	hh_215	0	1	1	1	0	0	10	1	2	1	1	3	0
355	hh_215	0	1	1	1	0	0	20	1	2	1	1	3	1
356	hh_215	0	1	1	1	0	0	12	1	2	1	1	3	0
357	hh_216	0	1	1	1	0	1	15	1	1	1	1	3	1
358	hh_216	0	1	0	1	0	1	9	1	2	1	1	3	1
359	hh_216	0	1	1	1	0	1	14	1	2	1	1	3	1
360	hh_216	0	1	1	1	0	1	48	3	2	1	1	3	1
361	hh_216	1	1	0	1	0	1	4	1	1	1	1	3	1
362	hh_217	0	1	1	1	1	1	18	1	2	3	1	3	0
363	hh_217	1	1	1	1	1	1	39	2	2	1	1	3	0
364	hh_217	0	1	1	1	1	1	45	3	2	1	1	3	0
365	hh_217	1	1	1	1	1	1	70	4	2	1	1	3	1
366	hh_217	1	1	0	1	0	1	70	4	2	1	1	3	0
367	hh_218	1	1	1	1	0	0	21	2	2	2	1	3	1
368	hh_218	0	1	1	1	0	0	40	2	2	1	1	3	0
369	hh_218	1	1	0	1	0	0	57	3	2	3	1	3	0
370	hh_218	0	1	1	1	0	0	38	2	2	3	1	3	1
371	hh_219	0	1	1	1	0	0	66	4	2	1	1	3	1
372	hh_219	1	1	1	1	0	0	25	2	2	1	1	3	1
373	hh_219	0	1	0	1	0	0	8	1	2	1	1	3	1
374	hh_22	0	1	1	1	0	1	62	4	2	1	1	1	0
375	hh_220	0	1	0	1	0	0	32	2	2	1	1	3	1
376	hh_220	0	1	1	1	0	0	60	3	2	1	1	3	1
377	hh_220	0	1	1	1	0	0	35	2	2	1	1	3	0
378	hh_220	1	1	1	1	0	0	56	3	2	1	1	3	1
379	hh_221	1	1	1	1	0	1	42	3	2	2	1	2	1
380	hh_221	1	1	1	1	0	1	40	2	1	1	1	2	1
381	hh_221	0	1	1	1	0	1	23	2	2	3	1	2	1
382	hh_221	1	1	1	1	0	0	61	4	2	1	1	2	1
383	hh_221	1	1	1	1	0	0	73	4	2	1	1	2	1
384	hh_222	0	1	1	1	0	1	62	4	2	1	0	2	0
385	hh_222	0	1	1	1	0	1	24	2	2	3	1	2	0
386	hh_222	1	1	1	1	0	1	65	4	1	1	1	2	0
387	hh_223	1	1	1	1	0	1	58	3	2	1	1	2	0
388	hh_223	1	1	1	1	0	1	15	1	2	1	1	2	1
389	hh_223	0	1	1	1	0	1	66	4	1	1	1	2	0
390	hh_224	0	1	0	1	0	0	14	1	2	1	1	3	1
391	hh_224	1	1	0	0	0	0	21	2	1	1	1	3	1
392	hh_224	0	0	0	1	0	0	21	2	1	3	0	3	0
393	hh_224	0	1	0	1	0	0	54	3	1	1	1	3	1
394	hh_225	0	1	1	1	1	0	60	3	2	2	1	3	1
395	hh_225	1	1	1	1	0	0	45	3	1	1	1	3	1
396	hh_225	1	1	1	1	0	0	73	4	2	1	1	3	1
397	hh_225	0	1	1	1	1	0	67	4	2	1	1	3	0
398	hh_225	0	1	1	1	0	0	20	1	2	1	1	3	1
399	hh_225	0	1	1	1	1	0	16	1	2	2	1	3	1
400	hh_225	1	1	1	1	1	0	23	2	2	3	1	3	0
401	hh_226	1	1	0	1	0	0	9	1	2	1	1	3	0
402	hh_226	1	1	0	1	1	0	11	1	2	1	1	3	1
403	hh_226	0	1	1	1	1	0	57	3	2	1	1	3	1
404	hh_226	0	1	1	1	1	0	40	2	1	1	1	3	1
405	hh_227	0	1	1	1	0	0	33	2	2	1	1	3	1
406	hh_227	1	1	1	1	0	0	38	2	2	3	1	3	0
407	hh_227	1	1	1	1	0	0	37	2	2	1	1	3	0
408	hh_227	0	1	1	1	0	0	30	2	2	1	1	3	1
409	hh_227	0	1	1	1	0	0	23	2	2	1	1	3	0
410	hh_228	0	1	1	1	0	0	61	4	2	1	1	3	1
411	hh_229	0	1	1	1	0	0	54	3	2	1	1	3	1
412	hh_229	0	1	1	1	0	0	63	4	2	1	1	3	0
413	hh_229	0	1	1	1	0	0	13	1	2	1	1	3	1
414	hh_23	1	1	1	1	1	1	55	3	1	1	1	1	0
415	hh_230	0	0	0	1	0	0	82	4	2	1	0	3	1
416	hh_230	0	1	0	1	0	0	29	2	2	1	1	3	1
417	hh_230	0	1	0	1	0	0	30	2	2	1	1	3	1
418	hh_230	0	1	0	1	0	0	28	2	2	2	1	3	0
419	hh_231	0	1	1	1	0	0	21	2	2	3	1	3	1
420	hh_231	0	1	1	1	0	0	60	3	2	1	1	3	0
421	hh_231	0	1	1	1	1	0	42	3	2	1	1	3	1
422	hh_231	0	1	1	1	1	0	40	2	2	3	1	3	0
423	hh_231	0	1	1	1	1	1	60	3	2	1	1	3	0
424	hh_232	0	1	1	1	0	0	38	2	2	2	1	3	1
425	hh_232	0	1	1	1	0	0	28	2	2	1	1	3	0
426	hh_232	0	1	1	1	0	0	18	1	2	2	1	3	1
427	hh_233	0	1	1	1	0	0	18	1	2	2	1	3	1
428	hh_233	1	1	1	1	0	0	68	4	2	1	1	3	1
429	hh_234	0	1	1	1	0	0	18	1	2	1	1	3	0
430	hh_234	1	1	1	1	0	0	21	2	2	2	1	3	1
431	hh_234	1	1	1	1	0	0	30	2	2	1	1	3	1
432	hh_235	0	1	1	1	0	0	40	2	2	1	1	3	0
433	hh_235	0	1	0	1	0	0	60	3	2	1	1	3	1
434	hh_235	0	1	1	1	0	0	24	2	2	2	1	3	0
435	hh_235	0	1	1	1	0	0	19	1	2	1	1	3	0
436	hh_235	0	1	1	1	0	0	30	2	2	2	1	3	1
437	hh_236	1	1	1	1	0	0	25	2	2	1	1	3	1
438	hh_236	0	1	1	1	0	0	45	3	2	1	1	3	1
439	hh_236	0	1	1	1	0	0	21	2	2	2	1	3	1
440	hh_236	0	1	0	1	0	0	55	3	1	1	1	3	1
441	hh_236	0	1	1	1	0	0	65	4	2	1	1	3	0
442	hh_237	1	1	0	0	0	0	80	4	2	1	1	2	0
443	hh_237	1	1	1	1	1	0	25	2	2	2	1	2	0
444	hh_237	0	1	0	1	0	1	9	1	2	1	1	2	0
445	hh_238	1	1	1	1	0	1	67	4	2	1	1	2	0
446	hh_239	0	1	0	1	0	1	9	1	2	1	1	2	0
447	hh_239	1	1	1	1	0	1	60	3	1	1	1	2	1
448	hh_239	0	1	1	0	0	1	10	1	1	1	1	2	0
449	hh_239	0	1	1	1	0	1	70	4	2	1	1	2	1
450	hh_239	0	1	1	1	0	1	26	2	2	1	1	2	1
451	hh_24	1	1	1	1	0	0	70	4	2	1	1	1	0
452	hh_240	0	1	1	1	0	0	28	2	2	1	1	2	0
453	hh_240	1	1	1	1	0	1	62	4	2	1	1	2	1
454	hh_240	0	1	1	1	0	1	22	2	2	1	1	2	1
455	hh_240	1	1	1	1	0	1	30	2	2	1	1	2	1
456	hh_241	0	1	0	1	0	0	67	4	2	1	1	3	1
457	hh_241	0	1	0	1	0	0	34	2	2	2	1	3	1
458	hh_241	0	1	0	1	0	0	28	2	2	1	0	3	0
459	hh_242	0	1	0	1	0	0	55	3	2	1	1	3	0
460	hh_242	1	1	0	1	0	0	28	2	2	2	1	3	1
461	hh_242	0	1	0	1	0	0	48	3	2	1	1	3	1
462	hh_242	0	1	0	1	0	0	12	1	2	1	1	3	1
463	hh_242	0	1	0	1	0	0	42	3	2	1	1	3	1
464	hh_243	0	1	1	1	0	0	54	3	2	1	1	3	1
465	hh_243	0	1	1	1	0	0	54	3	2	1	1	3	1
466	hh_244	0	1	1	1	0	0	21	2	2	1	1	3	1
467	hh_244	0	1	1	1	0	0	18	1	2	1	1	3	1
468	hh_245	0	1	0	1	0	0	18	1	2	2	1	3	1
469	hh_245	1	1	1	1	0	0	67	4	2	1	1	3	1
470	hh_245	0	1	0	0	0	0	22	2	2	1	1	3	0
471	hh_245	0	1	0	1	0	0	67	4	2	1	1	3	0
472	hh_246	1	1	1	1	0	0	27	2	2	1	1	3	0
473	hh_246	0	1	0	1	0	0	52	3	2	1	1	3	0
474	hh_246	0	1	1	1	0	0	28	2	2	1	1	3	0
475	hh_247	1	1	0	1	0	1	55	3	1	1	1	1	1
476	hh_247	0	1	1	1	0	1	35	2	2	1	1	1	1
477	hh_247	0	1	1	1	0	1	32	2	1	3	1	1	1
478	hh_248	1	1	1	1	0	1	32	2	2	2	1	1	0
479	hh_248	1	1	1	1	0	1	60	3	2	1	1	1	0
480	hh_248	0	1	1	1	0	1	20	1	2	2	1	1	0
481	hh_249	1	1	1	1	0	1	30	2	1	1	1	1	0
482	hh_249	0	1	1	0	0	1	35	2	1	1	1	1	0
483	hh_249	1	1	1	1	0	1	47	3	2	2	1	1	0
484	hh_25	1	1	1	1	0	0	57	3	2	1	1	1	0
485	hh_250	1	1	1	1	0	0	50	3	2	1	1	3	0
486	hh_250	0	1	0	1	0	0	10	1	2	1	1	3	1
487	hh_250	0	1	0	1	0	0	8	1	2	1	1	3	0
488	hh_250	0	1	1	1	0	0	35	2	1	1	1	3	1
489	hh_250	0	0	0	0	0	0	6	1	2	1	0	3	0
490	hh_251	0	1	0	1	0	0	11	1	2	1	1	3	0
491	hh_251	1	1	1	1	0	0	57	3	2	1	1	3	0
492	hh_252	0	1	1	1	0	0	30	2	1	1	0	1	0
493	hh_253	0	1	1	1	0	1	22	2	2	2	0	1	1
494	hh_253	1	1	1	1	0	1	50	3	1	1	1	1	0
495	hh_254	0	1	1	1	0	1	19	1	2	1	0	1	0
496	hh_254	0	1	1	1	0	0	29	2	2	1	1	1	1
497	hh_26	0	1	1	1	0	0	24	2	2	3	1	1	0
498	hh_27	1	1	1	1	0	0	19	1	2	3	1	1	0
499	hh_28	1	1	1	1	0	1	25	2	2	2	1	1	1
500	hh_29	0	1	1	1	0	1	65	4	2	1	1	1	1
501	hh_30	0	1	0	1	0	0	15	1	2	1	1	1	0
502	hh_31	1	1	1	1	0	0	28	2	2	2	1	1	1
503	hh_31	1	1	1	1	0	0	25	2	2	2	1	1	0
504	hh_31	1	1	1	1	0	0	18	1	2	1	1	1	0
505	hh_32	0	1	1	1	0	0	60	3	2	1	1	1	0
506	hh_33	0	1	0	1	0	0	36	2	2	1	1	1	1
507	hh_33	1	1	0	1	0	0	38	2	2	2	1	1	1
508	hh_33	1	1	0	1	0	0	26	2	1	1	1	1	0
509	hh_34	0	1	1	1	0	1	32	2	1	1	1	1	0
510	hh_34	1	1	1	1	0	0	55	3	2	1	1	1	1
511	hh_34	0	1	0	1	0	0	12	1	2	1	1	1	0
512	hh_35	0	1	1	1	0	0	72	4	2	1	1	1	1
513	hh_36	0	1	1	1	1	1	14	1	2	1	1	1	1
514	hh_36	0	1	1	1	0	1	27	2	2	3	1	1	1
515	hh_37	1	1	1	1	1	0	67	4	2	1	1	1	1
516	hh_37	0	0	1	1	1	1	20	1	2	1	0	1	1
517	hh_38	1	1	1	1	0	1	46	3	2	1	1	1	1
518	hh_39	0	1	1	1	0	1	45	3	2	1	1	1	0
519	hh_40	1	1	1	1	0	0	36	2	2	2	1	1	0
520	hh_40	0	0	0	0	0	0	63	4	2	3	0	1	0
521	hh_41	0	1	1	1	1	1	30	2	2	1	1	1	0
522	hh_41	0	1	0	1	0	1	25	2	2	1	1	1	1
523	hh_42	1	1	1	1	0	0	23	2	2	1	1	1	1
524	hh_43	0	1	1	1	0	0	60	3	1	1	1	1	0
525	hh_43	0	1	1	1	0	0	23	2	1	3	1	1	0
526	hh_43	1	1	1	1	0	0	63	4	2	1	1	1	1
527	hh_43	1	1	1	1	0	0	15	1	2	1	1	1	0
528	hh_43	0	1	1	1	0	1	14	1	2	1	1	1	0
529	hh_43	1	1	1	1	0	0	80	4	2	1	1	1	1
530	hh_43	1	1	1	1	0	0	29	2	2	2	1	1	0
531	hh_44	0	1	1	1	0	1	58	3	2	1	1	1	0
532	hh_44	0	1	1	1	0	1	42	3	2	3	1	1	1
533	hh_45	0	1	1	1	1	1	45	3	2	1	1	1	0
534	hh_45	0	1	0	1	0	1	70	4	1	1	1	1	0
535	hh_46	0	1	1	1	0	1	40	2	1	1	1	1	0
536	hh_46	0	1	1	1	0	1	53	3	2	1	1	1	1
537	hh_47	0	1	0	1	0	0	27	2	2	2	1	1	0
538	hh_47	1	1	1	1	0	0	78	4	2	1	1	1	1
539	hh_48	0	1	0	1	0	0	58	3	2	1	1	1	1
540	hh_48	0	1	1	1	0	0	50	3	1	1	1	1	1
541	hh_48	0	1	0	1	0	0	58	3	2	2	1	1	0
542	hh_48	1	1	0	1	0	0	70	4	2	1	1	1	0
543	hh_49	0	1	1	1	0	1	25	2	2	1	1	1	1
544	hh_49	0	1	1	1	0	1	35	2	2	2	1	1	0
545	hh_50	0	1	1	1	1	1	35	2	2	3	1	1	0
546	hh_50	1	1	1	1	0	1	73	4	2	2	1	1	0
547	hh_51	1	1	1	1	1	1	15	1	2	2	1	1	1
548	hh_51	1	1	1	1	0	1	26	2	2	2	1	1	0
549	hh_51	0	1	1	1	0	1	22	2	2	1	1	1	0
550	hh_51	0	1	0	1	1	1	20	1	2	1	1	1	0
551	hh_51	1	1	1	1	0	1	70	4	2	1	1	1	0
552	hh_52	0	1	0	1	0	0	76	4	2	1	1	1	0
553	hh_52	0	1	1	1	0	0	40	2	2	1	1	1	1
554	hh_53	1	1	1	1	0	0	50	3	2	1	1	1	1
555	hh_54	0	1	1	1	0	0	40	2	2	1	1	1	1
556	hh_54	1	1	1	1	0	0	42	3	2	1	1	1	1
557	hh_55	0	1	0	1	0	0	40	2	2	2	1	1	1
558	hh_55	0	1	0	1	0	0	34	2	1	1	1	1	0
559	hh_55	0	1	0	1	0	0	32	2	2	1	1	1	0
560	hh_55	0	1	0	1	0	0	36	2	2	2	1	1	0
561	hh_56	0	1	0	1	0	0	12	1	2	1	1	1	0
562	hh_56	1	1	0	1	0	0	45	3	1	1	1	1	1
563	hh_57	0	1	1	1	0	0	19	1	2	1	1	1	1
564	hh_57	0	1	0	1	0	0	17	1	2	2	1	1	0
565	hh_57	0	1	0	1	0	0	48	3	2	1	1	1	0
566	hh_57	0	1	0	1	0	0	41	3	2	1	1	1	0
567	hh_57	0	1	0	1	0	0	44	3	2	1	1	1	1
568	hh_58	0	1	1	1	0	1	46	3	2	2	1	1	1
569	hh_59	0	1	1	1	0	1	62	4	2	1	1	1	1
570	hh_59	1	1	1	1	0	1	62	4	2	1	1	1	0
571	hh_60	1	1	1	1	0	1	56	3	2	2	1	1	0
572	hh_60	0	1	0	1	0	1	15	1	2	1	1	1	0
573	hh_60	0	1	1	1	1	1	19	1	2	1	1	1	0
574	hh_61	0	1	0	1	0	1	12	1	2	1	1	1	0
575	hh_61	1	1	1	1	0	1	50	3	2	1	1	1	1
576	hh_61	1	1	1	1	0	1	34	2	2	3	1	1	0
577	hh_62	0	1	0	1	0	0	37	2	2	1	1	1	0
578	hh_62	0	1	0	1	0	0	42	3	2	2	1	1	1
579	hh_63	0	1	0	1	0	0	15	1	2	1	1	1	0
580	hh_63	0	1	0	1	0	0	48	3	2	1	1	1	1
581	hh_63	0	1	0	1	0	0	35	2	1	1	1	1	1
582	hh_64	0	1	0	1	0	0	18	1	2	1	1	1	1
583	hh_64	0	1	1	1	0	0	25	2	2	2	1	1	1
584	hh_64	0	1	0	1	0	0	26	2	2	2	1	1	1
585	hh_64	0	1	0	1	0	0	24	2	2	1	1	1	0
586	hh_65	0	1	0	1	0	0	7	1	2	1	1	1	1
587	hh_65	0	1	1	1	0	0	28	2	2	1	1	1	1
588	hh_65	0	1	0	1	0	0	20	1	1	1	1	1	0
589	hh_65	1	1	1	1	0	0	17	1	2	2	1	1	1
590	hh_66	0	1	0	1	0	0	4	1	2	1	1	1	1
591	hh_66	0	1	0	1	0	0	6	1	2	1	1	1	0
592	hh_66	1	1	1	1	0	0	18	1	2	2	1	1	0
593	hh_66	0	1	0	0	0	0	7	1	1	1	1	1	0
594	hh_66	1	1	0	1	0	0	38	2	1	1	1	1	1
595	hh_66	1	1	0	1	0	0	10	1	2	1	1	1	1
596	hh_66	1	1	1	1	0	0	65	4	2	1	1	1	1
597	hh_66	0	1	0	1	0	0	24	2	2	2	1	1	1
598	hh_67	1	1	1	1	0	0	57	3	2	1	1	1	1
599	hh_68	1	1	1	1	0	0	42	3	2	2	1	1	0
600	hh_69	0	1	0	0	0	0	23	2	2	3	1	1	0
601	hh_69	1	1	0	1	0	0	75	4	1	1	1	1	0
602	hh_69	1	1	0	1	0	0	26	2	2	1	1	1	1
603	hh_69	0	1	0	0	0	0	46	3	1	2	1	1	0
604	hh_70	1	1	0	1	1	0	56	3	2	1	1	1	1
605	hh_70	0	1	1	1	0	0	67	4	2	1	1	1	1
606	hh_71	1	1	1	1	1	0	28	2	2	1	1	1	1
607	hh_71	0	1	1	1	0	0	24	2	2	3	0	1	0
608	hh_71	1	1	0	1	0	0	24	2	2	3	1	1	0
609	hh_72	0	1	1	1	0	1	40	2	2	2	1	1	1
610	hh_72	0	1	1	1	0	1	43	3	2	1	1	1	1
611	hh_73	0	1	1	1	1	1	27	2	2	1	1	1	0
612	hh_73	1	1	1	1	1	1	18	1	2	1	1	1	1
613	hh_73	0	1	1	1	1	1	16	1	2	2	1	1	0
614	hh_74	0	1	1	1	1	1	30	2	2	1	1	1	0
615	hh_74	0	1	1	1	1	1	20	1	2	1	1	1	1
616	hh_74	0	1	1	1	1	1	18	1	2	2	0	1	1
617	hh_74	0	1	1	1	1	1	19	1	2	1	1	1	1
618	hh_75	1	1	1	1	1	1	60	3	2	1	1	1	0
619	hh_75	0	1	1	1	1	1	50	3	2	1	1	1	0
620	hh_76	0	1	1	1	1	1	63	4	2	1	1	1	1
621	hh_76	0	1	1	1	0	1	19	1	2	2	1	1	0
622	hh_76	0	1	1	1	0	1	24	2	2	1	1	1	1
623	hh_77	0	1	1	1	1	1	30	2	2	1	1	1	1
624	hh_77	0	1	1	1	1	0	60	3	2	1	1	1	0
625	hh_77	0	1	1	1	1	1	40	2	2	1	1	1	0
626	hh_78	1	1	1	1	1	0	25	2	2	1	1	1	1
627	hh_78	0	1	1	1	1	0	27	2	2	1	1	1	1
628	hh_78	1	1	1	0	1	0	21	2	2	1	1	1	1
629	hh_78	0	1	1	1	0	0	18	1	1	1	1	1	1
630	hh_79	1	1	1	1	1	0	58	3	2	2	1	1	1
631	hh_79	0	1	1	1	1	1	19	1	2	1	1	1	1
632	hh_79	0	1	1	1	1	1	23	2	2	3	1	1	0
633	hh_80	0	1	0	1	0	0	35	2	2	1	1	2	1
634	hh_80	0	1	1	1	0	0	36	2	2	3	1	2	1
635	hh_81	0	1	0	1	0	0	18	1	2	2	1	2	0
636	hh_81	0	1	0	1	0	0	49	3	2	2	1	2	1
637	hh_82	0	1	0	1	0	0	56	3	2	1	1	2	1
638	hh_83	1	1	1	1	1	1	23	2	2	1	1	2	1
639	hh_83	0	1	1	1	1	1	35	2	2	1	1	2	0
640	hh_83	1	1	1	1	1	1	35	2	2	1	1	2	1
641	hh_84	0	1	1	1	0	1	54	3	2	1	1	2	0
642	hh_85	0	1	1	1	0	0	25	2	2	1	0	2	1
643	hh_86	0	1	1	1	0	1	29	2	1	2	0	2	0
644	hh_87	0	1	0	0	0	1	5	1	1	1	1	2	0
645	hh_87	0	1	1	1	0	1	60	3	2	1	1	2	1
646	hh_87	0	1	0	1	0	0	11	1	2	1	1	2	0
647	hh_87	0	1	0	1	0	0	36	2	1	1	1	2	0
648	hh_88	0	1	0	1	0	0	17	1	2	1	1	2	0
649	hh_88	0	1	0	1	0	0	28	2	2	2	1	2	1
650	hh_89	0	1	0	1	0	0	34	2	2	1	1	2	1
651	hh_89	0	1	0	1	0	0	20	1	2	2	1	2	0
652	hh_90	0	1	0	1	0	0	14	1	2	2	1	2	0
653	hh_90	0	1	0	1	0	0	63	4	1	1	1	2	0
654	hh_91	0	1	1	1	1	1	25	2	2	1	1	2	1
655	hh_92	1	1	1	1	1	1	45	3	1	1	1	2	0
656	hh_92	1	1	1	1	1	1	70	4	2	1	1	2	1
657	hh_92	1	1	0	1	1	1	60	3	2	1	1	2	1
658	hh_92	0	1	1	1	1	1	14	1	2	1	1	2	1
659	hh_93	0	1	0	0	0	0	8	1	2	1	0	2	1
660	hh_93	0	1	1	1	0	0	12	1	2	1	1	2	0
661	hh_93	0	1	0	1	0	0	12	1	2	1	1	2	1
662	hh_93	0	1	0	1	0	0	20	1	1	1	1	2	1
663	hh_93	0	1	1	1	0	0	30	2	2	1	1	2	1
664	hh_94	1	1	0	1	0	0	20	1	1	2	1	2	1
665	hh_94	1	1	0	1	0	0	40	2	1	1	1	2	1
666	hh_95	0	1	0	1	1	0	15	1	2	1	1	2	0
667	hh_95	0	1	1	1	1	0	42	3	2	1	1	2	1
668	hh_95	0	1	1	1	1	0	35	2	2	1	1	2	0
669	hh_96	1	1	1	1	0	1	28	2	2	2	1	2	0
670	hh_96	0	1	1	1	1	1	37	2	2	1	1	2	0
671	hh_96	1	1	1	1	1	1	21	2	2	1	1	2	1
672	hh_96	0	1	0	1	1	1	44	3	2	1	1	2	0
673	hh_96	1	1	1	1	1	1	20	1	2	2	1	2	0
674	hh_97	0	1	0	1	0	1	12	1	2	1	0	2	0
675	hh_97	0	1	1	1	0	1	31	2	1	2	1	2	0
676	hh_97	0	1	0	1	0	0	70	4	1	1	1	2	0
677	hh_97	0	1	1	1	1	1	40	2	2	3	0	2	0
678	hh_98	1	1	1	1	0	1	17	1	2	1	1	2	1
679	hh_98	1	1	1	1	1	1	18	1	2	1	1	2	1
680	hh_99	1	1	1	1	0	1	72	4	2	1	1	2	1
681	hh_99	1	1	1	1	0	1	45	3	2	1	1	2	1
682	hh_99	1	1	1	1	0	1	18	1	2	1	1	2	1
683	hh_99	1	1	1	1	0	1	50	3	2	1	1	2	0

## Sheet: Data dictionary
Field Name	Code/ Data type	category	Description
indiv_id			Unique indetifier for participants
hh_id			Unique identifier for households
age_yrs			Age recorded in years
agegroup	1	<20	Age grouping in years
	2	21-40
	3	41-60
	4	>60
gender	1	female	Gender of participants
	2	male
educ_level	1	Secondary and above	Education level
	2	Primary
	3	No education
location	1	Kinna	Locations where participants were sampled
	2	Garbatula
	3	Sericho
febrile_illness	0	No	Reported febrile illness in the last 6 months
	1	Yes
consume_milk	0	No	Consumed milk in the last 3 months
	1	Yes
consume_rawmilk	0	No	Consumed raw milk in the last 3 months
	1	Yes
handle_rawmeat	0	No	Handled raw meat in the last 3 months
	1	Yes
handle_animal	0	No	Handled animals in the last 3 months
	1	Yes
consume_bushmeat	0	No	Consumed bish meat in the last 3 months
	1	Yes
handle_manure	0	No	Handled manure in the last 3 months
	1	Yes
bruc_result	0	No	Brucella IgG test result
	1	Yes
herd_exposure	0	No	Having atleast one positive animals in the herd within a household
	1	Yes
